# Supplementary material for: (4S,5R,6R)-Methyl 4-hydr­oxy-4,5-iso­propyl­idenedioxy-4,5,6,7-tetra­hydro-1,2,3-triazolo[1,5-a]pyridine-3-carboxyl­ate
Source: Acta Crystallogr Sect E Struct Rep Online. 2009 Feb 25;65(Pt 3):o610–1. doi: 10.1107/S1600536809006357 (PMC2968499; doi:10.1107/S1600536809006357)
Supplement: Supplementary file 1 [file e-65-0o610-sup1.cif]

##############################################################################
###                                                                        ###
###        Electronic paper (Acta Crystallographica Section E)             ###
###                                                                        ###
##############################################################################
#                                                                            #
# This CIF contains the data in a paper accepted for publication in Acta     #
# Crystallographica Section E. It conforms to the requirements of Notes      #
# for Authors for Section E, and has been peer reviewed under the auspices   #
# of the IUCr Commission on Journals.                                        #
#                                                                            #
# Full details of the Crystallographic Information File format               #
# are given in the paper "The Crystallographic Information File (CIF):       #
# a New Standard Archive File for Crystallography" by S. R. Hall, F. H.      #
# Allen and I. D. Brown [Acta Cryst. (1991), A47, 655-685].                  #
#                                                                            #
# The current version of the core CIF dictionary is obtainable from          #
# ftp://ftp.iucr.org/pub/cif_core.dic. The current version number is 2.4.    #
#                                                                            #
# Software is freely available for graphical display of the structure(s) in  #
# this CIF.  For information consult the CIF home page http://www.iucr.org/  #
# cif/home.html                                                              #
#                                                                            #
# This file may be used for bona fide research purposes within the           #
# scientific community so long as proper attribution is given to the journal # 
# article from which it was obtained.                                        #
#                                                                            #
##############################################################################
                                             
data_global
_audit_creation_method     CRYSTALS_ver_12.86
_journal_date_recd_electronic     2009-02-17
_journal_date_accepted     2009-02-20
_journal_name_full     'Acta Crystallographica, Section E'
_journal_year     2009
_journal_volume     65
_journal_issue      3
_journal_page_first     o610
_journal_page_last     o611
_journal_paper_category     QO
_journal_coeditor_code     LH2778
_publ_contact_author_name     'Sarah Jenkinson'
_publ_contact_author_address
;
Department of Organic Chemistry,
 Chemistry Research Laboratory,
 Department of Chemistry,
 University of Oxford,
 Oxford, OX1 3TA, UK.
;
_publ_contact_author_email     sarah.jenkinson@chem.ox.ac.uk
_publ_contact_author_fax     '+44 1865 000000'
_publ_contact_author_phone     '+44 1865 275655'
_publ_section_title
;\
(4<i>S</i>,5<i>R</i>,6<i>R</i>)-Methyl
6-hydroxy-4,5-isopropylidenedioxy-4,5,6,7-tetrahydro-1,2,3-\
triazolo[1,5-<i>a</i>]pyridine-3-carboxylate
;
loop_
    _publ_author_name
    _publ_author_address
    'Jenkinson, Sarah F.'
;
Department of Organic Chemistry
Chemistry Research Laboratory,
Department of Chemistry
University of Oxford
Oxford OX1 3TA
England
;
    'Fenton, Jennifer R.'
;
Department of Organic Chemistry
Chemistry Research Laboratory,
Department of Chemistry
University of Oxford
Oxford OX1 3TA
England
;
    'Booth, K. Victoria'
;
Department of Organic Chemistry
Chemistry Research Laboratory,
Department of Chemistry
University of Oxford
Oxford OX1 3TA
England
;
    'Fleet, George W. J.'
;
Department of Organic Chemistry
Chemistry Research Laboratory,
Department of Chemistry
University of Oxford
Oxford OX1 3TA
England
;
    'Watkin, David J.'
;
Department of Chemical Crystallography
Chemistry Research Laboratory
Department of Chemistry
University of Oxford
Oxford OX1 3TA
 England
;
_chemical_melting_point     ?
data_I
_chemical_name_systematic
;
(4<i>S</i>,5<i>R</i>,6<i>R</i>)-Methyl
4-hydroxy-4,5-isopropylidenedioxy-4,5,6,7-tetrahydro-1,2,3-
triazolo[1,5-<i>a</i>]pyridine-3-carboxylate
;
_chemical_formula_moiety     'C11 H15 N3 O5'
_chemical_formula_sum     'C11 H15 N3 O5'
_chemical_formula_iupac     'C11 H15 N3 O5'
_chemical_formula_weight     269.26
_symmetry_cell_setting     'Monoclinic'
_symmetry_space_group_name_H-M     'P 21'
_symmetry_space_group_name_Hall     'P 2yb'
loop_
    _symmetry_equiv_pos_as_xyz
    'x,y,z'
    '-x,y+1/2,-z'
_cell_length_a     8.0587(3)
_cell_length_b     7.3797(3)
_cell_length_c     10.9785(5)
_cell_angle_alpha     90
_cell_angle_beta     96.2740(18)
_cell_angle_gamma     90
_cell_volume     648.99(5)
_cell_formula_units_Z     2
_cell_measurement_reflns_used     1565
_cell_measurement_theta_min     5
_cell_measurement_theta_max     27
_cell_measurement_temperature     150
_exptl_crystal_description     'plate'
_exptl_crystal_colour     'colourless'
_exptl_crystal_size_max     0.60
_exptl_crystal_size_mid     0.15
_exptl_crystal_size_min     0.03
_exptl_crystal_density_diffrn     1.378
_exptl_crystal_density_meas     ?
_exptl_crystal_density_method     'not measured'
_exptl_crystal_F_000     284
_exptl_absorpt_coefficient_mu     0.110
_exptl_absorpt_correction_type     multi-scan
_exptl_absorpt_process_details     '(DENZO/SCALEPACK; Otwinowski & Minor, 1997)'
_exptl_absorpt_correction_T_min     0.82
_exptl_absorpt_correction_T_max     1.00
_diffrn_ambient_temperature     150
_diffrn_radiation_type     'Mo K\a'
_diffrn_radiation_wavelength     0.71073
_diffrn_radiation_monochromator     'graphite'
_diffrn_measurement_device_type     'Nonius KappaCCD'
_diffrn_measurement_device     'Area'
_diffrn_measurement_method     \w
_diffrn_reflns_number     9525
_diffrn_reflns_av_R_equivalents     0.059
_diffrn_reflns_theta_min     5.228
_diffrn_reflns_theta_max     27.498
_diffrn_reflns_theta_full     27.498
_diffrn_measured_fraction_theta_max     0.991
_diffrn_measured_fraction_theta_full     0.991
_diffrn_reflns_limit_h_min     -10
_diffrn_reflns_limit_h_max     10
_diffrn_reflns_limit_k_min     -9
_diffrn_reflns_limit_k_max     9
_diffrn_reflns_limit_l_min     -14
_diffrn_reflns_limit_l_max     14
_diffrn_standards_number     0
_diffrn_standards_interval_count     .
_diffrn_standards_interval_time     .
_diffrn_standards_decay_%     ?
_reflns_number_total     1595
_reflns_number_gt     1219
_reflns_threshold_expression     I>2\s(I)
_refine_ls_structure_factor_coef     Fsqd
_refine_ls_matrix_type     full
_refine_ls_R_factor_all     0.0580
_refine_ls_R_factor_gt     0.0368
_refine_ls_wR_factor_all     0.0815
_refine_ls_wR_factor_gt     0.0755
_refine_ls_wR_factor_ref     0.0815
_refine_ls_goodness_of_fit_ref     0.9645
_refine_ls_number_reflns     1595
_refine_ls_number_parameters     173
_refine_ls_number_restraints     1
_refine_ls_hydrogen_treatment     constr
_refine_ls_weighting_scheme     calc
_refine_ls_weighting_details
;
Method = Modified Sheldrick
w=1/[\s^2^(F^2^)+(0.04P)^2^+0.06P], where P=[max(Fo^2^,0)+2Fc^2^]/3
;
_atom_sites_solution_hydrogens     geom
_atom_sites_solution_primary     direct
_refine_ls_shift/su_max     0.000083
_refine_diff_density_max     0.30
_refine_diff_density_min     -0.31
_refine_ls_extinction_method     'Larson (1970), Equation 22'
_refine_ls_extinction_coef      12E1(3)
loop_
    _atom_type_symbol
    _atom_type_scat_dispersion_real
    _atom_type_scat_dispersion_imag
    _atom_type_scat_source
    C 0.0033 0.0016 'International Tables Vol C 4.2.6.8 and 6.1.1.4'
    H 0.0000 0.0000 'International Tables Vol C 4.2.6.8 and 6.1.1.4'
    N 0.0061 0.0033 'International Tables Vol C 4.2.6.8 and 6.1.1.4'
    O 0.0106 0.0060 'International Tables Vol C 4.2.6.8 and 6.1.1.4'
_computing_data_collection     'COLLECT (Nonius, 2001).'
_computing_cell_refinement     'DENZO/SCALEPACK (Otwinowski & Minor, 1997)'
_computing_data_reduction     'DENZO/SCALEPACK (Otwinowski & Minor, 1997)'
_computing_structure_solution     'SIR92 (Altomare <i>et al.</i>,  1994)'
_computing_structure_refinement     'CRYSTALS (Betteridge <i>et al.</i>,  2003)'
_computing_molecular_graphics     'CAMERON (Watkin <i>et al.</i>,  1996)'
_computing_publication_material     'CRYSTALS (Betteridge <i>et al.</i>,  2003)'
loop_
    _atom_site_type_symbol
    _atom_site_label
    _atom_site_fract_x
    _atom_site_fract_y
    _atom_site_fract_z
    _atom_site_U_iso_or_equiv
    _atom_site_adp_type
    _atom_site_occupancy
    _atom_site_disorder_assembly
    _atom_site_disorder_group
    O O1 0.2044(2) 0.3385(2) 0.12370(17) 0.0348 Uani 1.0000 . .
    C C2 0.3680(3) 0.2921(3) 0.0939(2) 0.0259 Uani 1.0000 . .
    C C3 0.4700(3) 0.4559(3) 0.14365(19) 0.0263 Uani 1.0000 . .
    O O4 0.3535(2) 0.6018(2) 0.12971(16) 0.0369 Uani 1.0000 . .
    C C5 0.1853(3) 0.5296(3) 0.1071(3) 0.0371 Uani 1.0000 . .
    C C6 0.1173(3) 0.5757(4) -0.0230(3) 0.0481 Uani 1.0000 . .
    C C7 0.0820(4) 0.5983(5) 0.2022(3) 0.0711 Uani 1.0000 . .
    C C8 0.5404(3) 0.4306(3) 0.27502(19) 0.0274 Uani 1.0000 . .
    N N9 0.5115(2) 0.2809(3) 0.33823(15) 0.0314 Uani 1.0000 . .
    N N10 0.5960(3) 0.2829(4) 0.45255(16) 0.0404 Uani 1.0000 . .
    N N11 0.6780(2) 0.4367(3) 0.46271(17) 0.0393 Uani 1.0000 . .
    C C12 0.6470(3) 0.5312(3) 0.35555(19) 0.0301 Uani 1.0000 . .
    C C13 0.7152(3) 0.7105(4) 0.3339(2) 0.0347 Uani 1.0000 . .
    O O14 0.6759(2) 0.7985(3) 0.24224(16) 0.0410 Uani 1.0000 . .
    O O15 0.8253(2) 0.7650(3) 0.42672(17) 0.0493 Uani 1.0000 . .
    C C16 0.8993(4) 0.9424(5) 0.4125(3) 0.0619 Uani 1.0000 . .
    C C17 0.4111(3) 0.1253(4) 0.2922(2) 0.0340 Uani 1.0000 . .
    C C18 0.4225(3) 0.1151(3) 0.1552(2) 0.0282 Uani 1.0000 . .
    O O19 0.3191(2) -0.0250(2) 0.10143(15) 0.0345 Uani 1.0000 . .
    H H21 0.3716 0.2823 0.0030 0.0326 Uiso 1.0000 . .
    H H31 0.5628 0.4800 0.0923 0.0335 Uiso 1.0000 . .
    H H62 0.1213 0.7081 -0.0306 0.0684 Uiso 1.0000 . .
    H H61 0.0013 0.5339 -0.0390 0.0679 Uiso 1.0000 . .
    H H63 0.1873 0.5166 -0.0791 0.0683 Uiso 1.0000 . .
    H H72 0.0760 0.7296 0.1946 0.1122 Uiso 1.0000 . .
    H H71 -0.0294 0.5466 0.1898 0.1121 Uiso 1.0000 . .
    H H73 0.1367 0.5658 0.2826 0.1119 Uiso 1.0000 . .
    H H163 0.9999 0.9506 0.4700 0.0913 Uiso 1.0000 . .
    H H162 0.9284 0.9553 0.3294 0.0911 Uiso 1.0000 . .
    H H161 0.8193 1.0353 0.4304 0.0913 Uiso 1.0000 . .
    H H172 0.2930 0.1423 0.3074 0.0432 Uiso 1.0000 . .
    H H171 0.4592 0.0151 0.3327 0.0435 Uiso 1.0000 . .
    H H181 0.5417 0.0915 0.1425 0.0336 Uiso 1.0000 . .
    H H191 0.3489 -0.1327 0.1166 0.0521 Uiso 1.0000 . .
loop_
    _atom_site_aniso_label
    _atom_site_aniso_U_11
    _atom_site_aniso_U_22
    _atom_site_aniso_U_33
    _atom_site_aniso_U_12
    _atom_site_aniso_U_13
    _atom_site_aniso_U_23
    O1 0.0270(8) 0.0198(9) 0.0582(11) 0.0004(7) 0.0067(7) 0.0020(7)
    C2 0.0241(11) 0.0212(11) 0.0325(11) 0.0008(10) 0.0032(8) -0.0010(11)
    C3 0.0298(11) 0.0224(12) 0.0259(11) 0.0021(10) -0.0007(9) 0.0011(10)
    O4 0.0340(9) 0.0205(9) 0.0524(11) 0.0020(8) -0.0125(7) -0.0004(8)
    C5 0.0267(12) 0.0178(12) 0.0658(17) 0.0013(10) 0.0007(11) -0.0001(12)
    C6 0.0357(13) 0.0268(14) 0.0762(19) -0.0026(12) -0.0191(13) 0.0064(14)
    C7 0.075(2) 0.041(2) 0.105(3) 0.0097(18) 0.0425(19) -0.0053(19)
    C8 0.0270(11) 0.0247(12) 0.0305(11) 0.0084(11) 0.0040(9) -0.0028(11)
    N9 0.0372(10) 0.0314(11) 0.0256(9) 0.0035(10) 0.0040(8) 0.0024(9)
    N10 0.0491(12) 0.0475(14) 0.0241(9) 0.0073(12) 0.0023(8) 0.0009(11)
    N11 0.0427(11) 0.0465(14) 0.0279(10) 0.0110(12) -0.0003(8) -0.0067(11)
    C12 0.0294(11) 0.0315(14) 0.0283(12) 0.0091(10) -0.0011(9) -0.0061(11)
    C13 0.0262(11) 0.0346(14) 0.0413(14) 0.0068(11) -0.0055(10) -0.0129(12)
    O14 0.0382(9) 0.0298(10) 0.0524(11) 0.0004(9) -0.0062(8) -0.0029(10)
    O15 0.0406(10) 0.0451(13) 0.0576(11) 0.0030(9) -0.0157(8) -0.0195(10)
    C16 0.0454(15) 0.0440(19) 0.091(2) -0.0055(16) -0.0167(14) -0.0262(18)
    C17 0.0404(13) 0.0262(13) 0.0366(13) 0.0005(11) 0.0099(10) 0.0045(11)
    C18 0.0313(11) 0.0196(12) 0.0335(12) 0.0020(10) 0.0030(9) 0.0005(10)
    O19 0.0413(9) 0.0137(8) 0.0481(10) 0.0003(7) 0.0036(7) -0.0011(7)
loop_
    _geom_bond_atom_site_label_1
    _geom_bond_atom_site_label_2
    _geom_bond_site_symmetry_1
    _geom_bond_site_symmetry_2
    _geom_bond_distance
    _geom_bond_publ_flag
    O1 C2 . . 1.434(3) no
    O1 C5 . . 1.429(3) no
    C2 C3 . . 1.529(3) no
    C2 C18 . . 1.512(3) no
    C2 H21 . . 1.004 no
    C3 O4 . . 1.426(3) no
    C3 C8 . . 1.503(3) no
    C3 H31 . . 1.000 no
    O4 C5 . . 1.452(3) no
    C5 C6 . . 1.512(4) no
    C5 C7 . . 1.494(4) no
    C6 H62 . . 0.981 no
    C6 H61 . . 0.982 no
    C6 H63 . . 0.982 no
    C7 H72 . . 0.973 no
    C7 H71 . . 0.971 no
    C7 H73 . . 0.973 no
    C8 N9 . . 1.339(3) no
    C8 C12 . . 1.380(3) no
    N9 N10 . . 1.361(3) no
    N9 C17 . . 1.463(3) no
    N10 N11 . . 1.312(3) no
    N11 C12 . . 1.367(3) no
    C12 C13 . . 1.462(4) no
    C13 O14 . . 1.211(3) no
    C13 O15 . . 1.338(3) no
    O15 C16 . . 1.454(4) no
    C16 H163 . . 0.973 no
    C16 H162 . . 0.971 no
    C16 H161 . . 0.976 no
    C17 C18 . . 1.519(3) no
    C17 H172 . . 0.992 no
    C17 H171 . . 0.986 no
    C18 O19 . . 1.416(3) no
    C18 H181 . . 1.001 no
    O19 H191 . . 0.842 no
loop_
    _geom_angle_atom_site_label_1
    _geom_angle_atom_site_label_2
    _geom_angle_atom_site_label_3
    _geom_angle_site_symmetry_1
    _geom_angle_site_symmetry_2
    _geom_angle_site_symmetry_3
    _geom_angle
    _geom_angle_publ_flag
    C2 O1 C5 . . . 107.18(19) no
    O1 C2 C3 . . . 101.66(18) no
    O1 C2 C18 . . . 109.52(18) no
    C3 C2 C18 . . . 113.92(17) no
    O1 C2 H21 . . . 111.8 no
    C3 C2 H21 . . . 109.8 no
    C18 C2 H21 . . . 110.0 no
    C2 C3 O4 . . . 103.68(16) no
    C2 C3 C8 . . . 112.1(2) no
    O4 C3 C8 . . . 111.83(18) no
    C2 C3 H31 . . . 110.2 no
    O4 C3 H31 . . . 109.2 no
    C8 C3 H31 . . . 109.6 no
    C3 O4 C5 . . . 109.44(17) no
    O4 C5 O1 . . . 104.75(19) no
    O4 C5 C6 . . . 108.3(2) no
    O1 C5 C6 . . . 111.5(2) no
    O4 C5 C7 . . . 109.7(2) no
    O1 C5 C7 . . . 107.8(2) no
    C6 C5 C7 . . . 114.3(2) no
    C5 C6 H62 . . . 107.0 no
    C5 C6 H61 . . . 109.7 no
    H62 C6 H61 . . . 109.7 no
    C5 C6 H63 . . . 108.6 no
    H62 C6 H63 . . . 111.3 no
    H61 C6 H63 . . . 110.4 no
    C5 C7 H72 . . . 107.7 no
    C5 C7 H71 . . . 110.2 no
    H72 C7 H71 . . . 110.0 no
    C5 C7 H73 . . . 108.6 no
    H72 C7 H73 . . . 109.7 no
    H71 C7 H73 . . . 110.5 no
    C3 C8 N9 . . . 122.1(2) no
    C3 C8 C12 . . . 133.8(2) no
    N9 C8 C12 . . . 104.07(19) no
    C8 N9 N10 . . . 111.8(2) no
    C8 N9 C17 . . . 126.16(18) no
    N10 N9 C17 . . . 122.0(2) no
    N9 N10 N11 . . . 106.53(19) no
    N10 N11 C12 . . . 108.96(19) no
    C8 C12 N11 . . . 108.7(2) no
    C8 C12 C13 . . . 127.0(2) no
    N11 C12 C13 . . . 124.4(2) no
    C12 C13 O14 . . . 123.5(2) no
    C12 C13 O15 . . . 112.2(2) no
    O14 C13 O15 . . . 124.3(3) no
    C13 O15 C16 . . . 115.8(2) no
    O15 C16 H163 . . . 108.0 no
    O15 C16 H162 . . . 109.4 no
    H163 C16 H162 . . . 109.5 no
    O15 C16 H161 . . . 108.8 no
    H163 C16 H161 . . . 110.4 no
    H162 C16 H161 . . . 110.6 no
    N9 C17 C18 . . . 106.86(19) no
    N9 C17 H172 . . . 110.3 no
    C18 C17 H172 . . . 109.6 no
    N9 C17 H171 . . . 108.5 no
    C18 C17 H171 . . . 110.0 no
    H172 C17 H171 . . . 111.4 no
    C17 C18 C2 . . . 110.60(19) no
    C17 C18 O19 . . . 110.65(19) no
    C2 C18 O19 . . . 108.43(17) no
    C17 C18 H181 . . . 108.0 no
    C2 C18 H181 . . . 108.9 no
    O19 C18 H181 . . . 110.2 no
    C18 O19 H191 . . . 117.7 no
loop_
    _geom_hbond_atom_site_label_D
    _geom_hbond_atom_site_label_H
    _geom_hbond_atom_site_label_A
    _geom_hbond_site_symmetry_D
    _geom_hbond_site_symmetry_H
    _geom_hbond_site_symmetry_A
    _geom_hbond_distance_DH
    _geom_hbond_distance_HA
    _geom_hbond_distance_DA
    _geom_hbond_angle_DHA
    _geom_hbond_publ_flag
    C3 H31 O19 . . 2_655 1.00 2.42 3.339(4) 152 no
    C16 H161 N10 . . 1_565 0.98 2.59 3.567(4) 174 no
    O19 H191 O4 . . 1_545 0.84 1.96 2.782(4) 163 yes
