# Supplementary material for: (4S,5R,6R)-Methyl 4-hydr­oxy-4,5-iso­propyl­idenedioxy-4,5,6,7-tetra­hydro-1,2,3-triazolo[1,5-a]pyridine-3-carboxyl­ate
Source: Acta Crystallogr Sect E Struct Rep Online. 2009 Feb 25;65(Pt 3):o610–1. doi: 10.1107/S1600536809006357 (PMC2968499; doi:10.1107/S1600536809006357)
Supplement: Supplementary file 2 [file e-65-0o610-Isup2.hkl]

data_I
#  2031628    JF40                         
_audit_creation_date        09-02-06
_audit_creation_method      CRYSTALS 

_cell_length_a                    8.0587(3)
_cell_angle_alpha                 90
_cell_length_b                    7.3797(3)
_cell_angle_beta                  96.2740(18)
_cell_length_c                    10.9785(5)
_cell_angle_gamma                 90

# NOTE Fc on scale of Fo,      0.75804
# Status flags: 
#    o - used in refinement 
#    < - excluded by I/sigmaI cutoff 
#    x - excluded for another reason  

loop_
_refln_index_h
_refln_index_k
_refln_index_l
_refln_F_squared_meas
_refln_F_squared_calc
_refln_F_squared_sigma
_refln_observed_status
   3   0   0       26.70       26.71        0.90 o
   4   0   0      352.60      357.98        9.10 o
   5   0   0        9.70       12.19        0.70 o
   6   0   0      140.10      133.56        4.60 o
   7   0   0       26.80       28.37        1.20 o
   8   0   0       18.30       23.91        2.20 o
   9   0   0        4.70        6.40        1.60 o
  10   0   0        6.80        4.63        2.60 o
   2   1   0     1969.35     1923.12       27.81 o
   3   1   0      175.20      177.24        3.25 o
   4   1   0       49.35       51.55        1.11 o
   5   1   0       16.70       18.55        0.68 o
   6   1   0       31.70       33.05        1.15 o
   7   1   0       10.95       11.90        0.94 o
   8   1   0       18.20       18.98        1.28 o
   9   1   0        9.95       10.50        1.48 o
  10   1   0        5.45        6.77        2.47 o
   0   2   0       86.05       90.22        2.13 o
   1   2   0       82.30       93.82        1.49 o
   2   2   0       80.90       81.87        1.41 o
   3   2   0       56.95       51.46        1.03 o
   4   2   0      124.40      114.92        2.12 o
   5   2   0       62.50       61.99        1.54 o
   6   2   0       49.00       48.87        1.46 o
   7   2   0       18.30       17.52        1.08 o
   8   2   0        7.20        6.63        1.07 o
   9   2   0       25.75       28.24        2.00 o
  10   2   0        4.05        3.90        4.76 o
   1   3   0      936.60      912.89       16.30 o
   2   3   0       88.55       80.86        1.67 o
   3   3   0      116.30      109.09        2.02 o
   4   3   0      246.35      239.15        4.28 o
   5   3   0      253.10      238.39        4.42 o
   6   3   0       24.90       26.68        0.99 o
   7   3   0       60.95       56.09        2.03 o
   8   3   0       31.40       33.51        1.74 o
   9   3   0        2.65        1.96        2.15 o
   0   4   0      373.10      361.09        9.03 o
   1   4   0        7.55        8.06        0.78 o
   2   4   0       55.40       53.83        1.28 o
   3   4   0        4.20        3.16        0.57 o
   4   4   0       95.25       90.29        1.87 o
   5   4   0      118.70      110.84        2.70 o
   6   4   0       75.90       76.08        2.09 o
   7   4   0       34.80       37.30        2.06 o
   8   4   0        0.25        4.17        1.61 o
   9   4   0        7.30        7.25        3.67 o
   1   5   0       69.70       64.43        1.92 o
   2   5   0       13.00       12.72        0.88 o
   3   5   0        3.65        3.17        0.67 o
   4   5   0       93.10       92.22        1.96 o
   5   5   0        2.40        3.55        0.78 o
   6   5   0        3.40        5.95        1.03 o
   7   5   0       13.05       12.21        1.72 o
   8   5   0        2.70        0.69        1.97 o
   0   6   0      451.40      429.21       12.48 o
   1   6   0      205.15      196.25        4.26 o
   2   6   0       88.35       86.57        2.25 o
   3   6   0       17.00       17.75        1.03 o
   4   6   0       31.15       32.48        1.28 o
   5   6   0       21.25       19.71        1.27 o
   6   6   0        3.40        1.77        1.13 o
   7   6   0       -1.10        1.01        1.85 o
   8   6   0        1.80        2.83        5.98 o
   1   7   0        9.45        9.38        1.14 o
   2   7   0        0.75        1.22        1.31 o
   3   7   0       27.90       28.05        1.51 o
   4   7   0       29.55       27.21        1.45 o
   5   7   0       20.35       20.41        1.53 o
   6   7   0        2.55        1.88        1.64 o
   7   7   0        4.10        4.69        2.65 o
   0   8   0       11.25       11.71        2.90 o
   1   8   0        0.60        3.15        3.08 o
   2   8   0        3.55        3.43        1.81 o
   3   8   0        1.80        2.57        1.23 o
   4   8   0        0.60        1.63        1.45 o
   5   8   0       23.20       24.65        2.51 o
   1   9   0        2.35        1.60        2.65 o
   2   9   0        1.55        2.33        2.19 o
   3   9   0       10.70       15.91        2.58 o
 -10   0   1       -1.60        0.18        1.90 o
  -9   0   1        1.60        0.10        1.50 o
  -8   0   1        0.00        0.00        0.01 o
  -7   0   1       47.30       46.16        2.00 o
  -6   0   1      117.40      113.90        3.60 o
  -5   0   1       15.60       14.64        0.90 o
  -4   0   1      140.20      139.64        4.00 o
  -3   0   1       81.30       79.99        2.40 o
  -2   0   1       19.80       27.92        0.70 o
   2   0   1       12.70       12.33        0.50 o
   3   0   1       29.70       30.88        0.80 o
   4   0   1       30.90       32.59        1.10 o
   5   0   1        7.30        6.47        0.50 o
   6   0   1       57.40       55.00        2.40 o
   7   0   1       -0.40        2.02        1.39 o
   8   0   1       -0.10        0.07        0.63 o
   9   0   1       24.00       23.45        2.60 o
  10   0   1       -0.30        1.45        2.52 o
 -10   1   1        2.65        0.45        1.77 o
  -9   1   1        3.30        3.42        1.23 o
  -8   1   1       24.95       25.18        1.43 o
  -7   1   1       82.95       78.47        2.51 o
  -6   1   1       72.25       70.76        1.52 o
  -5   1   1       45.05       45.55        0.99 o
  -4   1   1      195.45      193.69        3.55 o
  -3   1   1      586.50      595.77       10.43 o
  -2   1   1     1671.00     1646.99       25.92 o
   2   1   1        8.90        8.63        0.28 o
   3   1   1      200.45      205.16        3.50 o
   4   1   1        0.70        0.91        0.59 o
   5   1   1      176.10      165.45        3.94 o
   6   1   1       60.40       62.70        1.80 o
   7   1   1       19.70       19.38        1.08 o
   8   1   1        4.90        6.00        0.92 o
   9   1   1        3.25        3.81        1.55 o
  10   1   1       15.35       13.55        2.08 o
 -10   2   1       -1.85        1.31        3.51 o
  -9   2   1       19.35       19.30        1.82 o
  -8   2   1        0.35        0.88        0.78 o
  -7   2   1       71.75       72.99        2.32 o
  -6   2   1       10.25        9.80        0.60 o
  -5   2   1       10.70       10.60        0.57 o
  -4   2   1       94.20       94.00        1.77 o
  -3   2   1      629.10      605.38        9.17 o
  -2   2   1       31.40       35.69        0.67 o
  -1   2   1      266.85      279.29        4.64 o
   0   2   1      606.00      668.55        8.98 o
   1   2   1      397.60      425.58        6.40 o
   2   2   1      365.75      364.34        5.59 o
   3   2   1      272.55      283.33        4.17 o
   4   2   1       81.15       82.84        1.63 o
   5   2   1       17.85       19.31        0.64 o
   6   2   1       55.75       54.43        1.49 o
   7   2   1        2.75        3.47        0.71 o
   8   2   1       17.45       18.00        1.21 o
   9   2   1        4.45        4.22        1.21 o
  10   2   1        5.75        5.56        2.82 o
  -9   3   1        2.50        3.63        1.97 o
  -8   3   1       39.50       41.93        1.82 o
  -7   3   1        5.65        6.12        0.85 o
  -6   3   1        4.00        4.84        0.64 o
  -5   3   1       10.00        8.85        0.64 o
  -4   3   1      122.05      112.56        2.38 o
  -3   3   1       44.40       43.43        0.99 o
  -2   3   1       37.15       38.50        0.82 o
  -1   3   1       13.25       11.83        0.67 o
   0   3   1        5.80        5.67        0.53 o
   1   3   1      525.50      520.04        8.50 o
   2   3   1      129.80      124.81        2.27 o
   3   3   1      296.00      279.10        4.49 o
   4   3   1       45.70       41.47        1.03 o
   5   3   1       35.85       36.64        1.06 o
   6   3   1       20.65       23.16        0.96 o
   7   3   1      160.60      156.94        4.46 o
   8   3   1        0.15        2.53        1.85 o
   9   3   1        3.50        3.13        2.44 o
  -9   4   1        6.25        2.75        3.35 o
  -8   4   1        1.35        2.20        1.53 o
  -7   4   1       15.75       15.53        1.03 o
  -6   4   1        3.20        4.04        0.71 o
  -5   4   1       12.65       14.89        0.78 o
  -4   4   1       76.75       82.67        1.74 o
  -3   4   1       14.35       12.97        0.68 o
  -2   4   1       29.10       27.98        0.88 o
  -1   4   1      256.70      246.35        4.90 o
   0   4   1      258.45      246.13        4.49 o
   1   4   1      201.85      184.68        3.76 o
   2   4   1      174.20      174.49        3.02 o
   3   4   1      107.70      100.35        1.92 o
   4   4   1        0.70        1.04        0.80 o
   5   4   1       21.25       21.05        0.93 o
   6   4   1       15.35       14.99        1.25 o
   7   4   1        3.20        2.12        1.03 o
   8   4   1        0.75        0.10        2.96 o
   9   4   1       10.85        7.95        2.56 o
  -8   5   1        4.35        2.66        2.34 o
  -7   5   1       11.05       10.16        1.46 o
  -6   5   1       44.10       42.81        1.98 o
  -5   5   1       63.40       63.07        1.84 o
  -4   5   1       61.20       56.08        1.50 o
  -3   5   1       76.15       72.38        1.70 o
  -2   5   1      372.75      366.62        6.31 o
  -1   5   1       25.40       24.85        1.06 o
   0   5   1       54.00       48.30        1.45 o
   1   5   1      235.95      220.45        4.23 o
   2   5   1        1.20        2.03        1.23 o
   3   5   1       25.25       27.04        1.06 o
   4   5   1       40.90       39.78        1.20 o
   5   5   1       62.30       59.15        1.77 o
   6   5   1        4.15        3.55        1.08 o
   7   5   1        1.80        0.16        1.48 o
   8   5   1       13.30       15.02        2.27 o
  -8   6   1       16.70       16.78        3.12 o
  -7   6   1       13.30       13.90        1.91 o
  -6   6   1        2.25        2.66        1.33 o
  -5   6   1       14.75       13.19        1.13 o
  -4   6   1        1.50        3.15        1.11 o
  -3   6   1      144.75      145.88        2.99 o
  -2   6   1       56.95       59.72        1.76 o
  -1   6   1       14.95       14.18        1.13 o
   0   6   1       26.35       28.44        1.35 o
   1   6   1       70.15       72.80        1.89 o
   2   6   1       85.40       90.56        2.16 o
   3   6   1       14.55       13.46        1.17 o
   4   6   1       55.95       51.49        1.67 o
   5   6   1        2.50        3.04        0.92 o
   6   6   1       14.40       11.42        1.39 o
   7   6   1        6.90        9.16        1.88 o
   8   6   1        5.10        5.25        6.40 o
  -7   7   1        5.85        4.09        3.02 o
  -6   7   1        0.30        2.95        1.67 o
  -5   7   1       -0.25        0.41        1.66 o
  -4   7   1        9.25        9.68        1.10 o
  -3   7   1       13.95       13.85        1.20 o
  -2   7   1      113.05      112.24        2.94 o
  -1   7   1      105.85      103.45        3.12 o
   0   7   1       28.85       29.04        1.59 o
   1   7   1       20.35       18.81        1.53 o
   2   7   1        4.55        5.27        1.36 o
   3   7   1       14.20       15.42        1.31 o
   4   7   1       20.45       19.64        1.31 o
   5   7   1        6.05        6.66        1.17 o
   6   7   1        9.65        9.79        1.91 o
  -5   8   1        0.95        3.06        1.89 o
  -4   8   1        2.00        0.27        1.56 o
  -3   8   1       36.35       37.32        2.13 o
  -2   8   1       22.05       24.95        1.70 o
  -1   8   1        7.60        7.88        1.59 o
   0   8   1       47.80       47.00        2.55 o
   1   8   1       69.50       71.14        2.91 o
   2   8   1       21.95       25.59        1.98 o
   3   8   1        7.40        3.20        1.66 o
   4   8   1        2.55        2.42        1.45 o
   5   8   1        2.45        3.35        2.11 o
  -3   9   1        3.25        0.14        1.71 o
  -2   9   1        3.40        5.54        2.33 o
  -1   9   1        8.60       11.06        2.83 o
   0   9   1        0.70        3.01        6.53 o
   1   9   1       11.20        7.67        2.79 o
   2   9   1       15.60       11.54        2.63 o
   3   9   1       11.55       13.10        2.47 o
 -10   0   2        8.00        4.39        2.70 o
  -9   0   2       -0.70        0.58        3.01 o
  -8   0   2       16.90       17.27        1.50 o
  -7   0   2       61.20       64.13        2.80 o
  -6   0   2       43.50       40.48        1.70 o
  -5   0   2        4.10        4.90        0.80 o
  -4   0   2      153.90      146.51        4.60 o
  -3   0   2       55.10       55.72        1.80 o
  -2   0   2     1021.60     1050.17       27.50 o
   2   0   2       32.70       31.19        1.10 o
   3   0   2      100.60      108.02        3.20 o
   4   0   2       70.40       73.99        2.10 o
   5   0   2      182.30      178.78        7.30 o
   6   0   2        6.40        8.91        1.00 o
   7   0   2       60.50       60.19        2.30 o
   8   0   2       56.80       52.62        3.20 o
   9   0   2       -1.80        0.01        1.40 o
  10   0   2       20.60       20.83        3.00 o
 -10   1   2       13.75       13.12        3.62 o
  -9   1   2       10.55       12.95        1.43 o
  -8   1   2        0.00        0.27        0.63 o
  -7   1   2        4.40        4.25        0.49 o
  -6   1   2       10.80       11.59        0.68 o
  -5   1   2       40.55       38.39        1.11 o
  -4   1   2      190.60      195.17        3.65 o
  -3   1   2      674.05      659.48       12.27 o
  -2   1   2     1266.55     1266.58       23.62 o
   1   1   2      174.40      201.00        3.01 o
   2   1   2      121.05      133.37        2.16 o
   3   1   2      131.25      140.11        2.41 o
   4   1   2      157.30      157.86        3.15 o
   5   1   2      132.95      129.78        2.55 o
   6   1   2        8.00        8.51        0.61 o
   7   1   2       63.55       62.54        1.94 o
   8   1   2       11.25       13.63        1.07 o
   9   1   2        4.30        4.03        1.43 o
  10   1   2        5.90        5.15        2.26 o
 -10   2   2        9.10        8.94        3.65 o
  -9   2   2        2.65        3.75        1.26 o
  -8   2   2       34.25       33.51        1.69 o
  -7   2   2       23.35       23.71        0.96 o
  -6   2   2       24.05       22.93        0.81 o
  -5   2   2      245.90      230.85        4.33 o
  -4   2   2      332.55      329.22        5.14 o
  -3   2   2      174.60      184.57        2.81 o
  -2   2   2      300.85      299.70        5.21 o
  -1   2   2       66.95       68.34        1.31 o
   0   2   2      130.65      145.51        2.26 o
   1   2   2       63.75       69.55        1.24 o
   2   2   2       80.45       78.74        1.47 o
   3   2   2      122.30      116.80        2.07 o
   4   2   2       61.05       58.04        1.28 o
   5   2   2       53.60       56.50        1.31 o
   6   2   2       40.25       39.71        1.24 o
   7   2   2        9.35        9.08        0.89 o
   8   2   2       13.80       15.42        1.14 o
   9   2   2        5.00        3.62        2.19 o
  -9   3   2        4.90        7.51        1.66 o
  -8   3   2        8.95       10.21        1.24 o
  -7   3   2       18.80       18.83        0.92 o
  -6   3   2       24.80       24.79        0.96 o
  -5   3   2       55.75       58.00        1.27 o
  -4   3   2       33.25       32.71        0.88 o
  -3   3   2      286.05      272.79        5.95 o
  -2   3   2      493.70      507.86        7.80 o
  -1   3   2        3.60        4.19        0.50 o
   0   3   2      131.45      129.26        2.12 o
   1   3   2       68.40       64.77        1.31 o
   2   3   2      498.15      451.24        8.22 o
   3   3   2      184.20      179.74        3.19 o
   4   3   2      126.10      118.93        2.41 o
   5   3   2       35.15       35.54        1.25 o
   6   3   2       51.75       50.57        1.63 o
   7   3   2       25.05       24.11        1.37 o
   8   3   2        3.20        3.68        1.03 o
   9   3   2        5.50        6.43        2.51 o
  -9   4   2        0.65        0.82        1.53 o
  -8   4   2        3.25        1.58        1.03 o
  -7   4   2       17.05       16.37        1.20 o
  -6   4   2       71.35       71.29        2.06 o
  -5   4   2        7.55        6.29        0.89 o
  -4   4   2       65.85       65.35        1.66 o
  -3   4   2       71.90       71.99        1.56 o
  -2   4   2       17.90       15.54        0.78 o
  -1   4   2       51.30       53.39        1.24 o
   0   4   2       85.55       84.77        1.95 o
   1   4   2      118.10      104.83        2.24 o
   2   4   2       33.30       33.05        1.07 o
   3   4   2       83.35       83.54        1.77 o
   4   4   2       76.70       71.05        1.70 o
   5   4   2      150.50      142.13        3.12 o
   6   4   2      184.00      186.77        5.41 o
   7   4   2        6.30        6.11        1.42 o
   8   4   2       13.80       14.47        1.80 o
   9   4   2        1.70        3.25        2.45 o
  -8   5   2       12.15       11.74        3.09 o
  -7   5   2        1.60        1.07        1.27 o
  -6   5   2       14.50       15.78        1.20 o
  -5   5   2       73.90       73.49        2.25 o
  -4   5   2        1.45        1.35        1.13 o
  -3   5   2       33.45       33.47        1.07 o
  -2   5   2       32.10       32.22        1.07 o
  -1   5   2       61.40       64.18        1.66 o
   0   5   2       34.30       33.51        1.17 o
   1   5   2        2.80        3.01        0.78 o
   2   5   2       63.45       63.76        1.74 o
   3   5   2      173.15      162.89        3.16 o
   4   5   2       72.30       72.23        1.77 o
   5   5   2       32.20       33.00        1.36 o
   6   5   2        1.15        1.04        1.20 o
   7   5   2        2.45        2.01        1.45 o
   8   5   2       15.85       13.52        2.73 o
  -8   6   2        4.65        1.84        3.47 o
  -7   6   2       -0.45        0.02        1.76 o
  -6   6   2        5.25        3.46        1.39 o
  -5   6   2        0.90        0.49        1.17 o
  -4   6   2        3.15        4.24        0.92 o
  -3   6   2      131.25      124.96        2.84 o
  -2   6   2       94.95      100.78        2.13 o
  -1   6   2       41.35       40.36        1.67 o
   0   6   2        7.85        9.52        1.03 o
   1   6   2       13.85       16.03        1.23 o
   2   6   2        2.35        3.50        0.99 o
   3   6   2       32.70       34.68        1.31 o
   4   6   2       23.60       21.17        1.24 o
   5   6   2        1.40        1.02        0.85 o
   6   6   2        7.45        7.93        1.31 o
   7   6   2        1.15        1.43        2.26 o
  -7   7   2        2.55        2.91        3.05 o
  -6   7   2        3.15        5.94        2.33 o
  -5   7   2        4.70        6.61        1.57 o
  -4   7   2       12.45       10.44        1.31 o
  -3   7   2       11.25       10.88        1.21 o
  -2   7   2       23.75       21.75        1.32 o
  -1   7   2        3.25        2.28        1.29 o
   0   7   2       11.75       11.17        1.41 o
   1   7   2       20.55       21.81        1.50 o
   2   7   2       20.75       21.86        1.64 o
   3   7   2       24.75       23.28        1.45 o
   4   7   2       35.60       36.48        1.77 o
   5   7   2        0.55        2.14        1.95 o
   6   7   2        2.50        3.95        2.22 o
  -5   8   2        1.40        3.67        1.76 o
  -4   8   2       15.85       16.02        2.04 o
  -3   8   2        2.80        1.67        1.49 o
  -2   8   2        4.55        3.23        1.35 o
  -1   8   2        6.35        5.12        2.53 o
   0   8   2        0.65        0.73        2.28 o
   1   8   2        9.00       11.23        2.05 o
   2   8   2        2.55        3.37        1.70 o
   3   8   2        1.90        2.22        1.54 o
   4   8   2        9.10        9.92        1.74 o
   5   8   2       14.70       17.16        3.18 o
  -3   9   2       22.20       19.40        2.72 o
  -2   9   2       -0.25        1.56        1.70 o
  -1   9   2        0.20        2.03        1.97 o
   0   9   2       10.70        5.47        4.70 o
   1   9   2        1.45        1.47        3.66 o
   2   9   2       17.60       17.46        3.50 o
   3   9   2       11.50       13.08        2.76 o
 -10   0   3        0.70        1.33        4.52 o
  -9   0   3        1.10        0.23        1.40 o
  -8   0   3       -0.30        0.00        1.10 o
  -7   0   3      127.90      119.52        5.60 o
  -6   0   3        3.10        1.07        1.20 o
  -5   0   3      135.70      140.58        3.90 o
  -4   0   3       89.90       92.10        2.70 o
  -3   0   3      328.40      333.54        8.10 o
  -2   0   3      230.40      246.66        6.80 o
  -1   0   3      105.80      105.78        3.30 o
   0   0   3      241.10      256.87        4.50 o
   1   0   3       33.20       35.02        1.30 o
   2   0   3      877.40      865.89       25.50 o
   3   0   3       28.80       28.60        1.40 o
   4   0   3        0.90        0.03        0.95 o
   5   0   3       47.20       44.07        1.50 o
   6   0   3       16.70       18.88        1.20 o
   7   0   3       22.30       22.11        1.40 o
   8   0   3      119.60      103.41        5.20 o
   9   0   3        9.40       12.40        1.70 o
 -10   1   3       13.80       10.69        3.18 o
  -9   1   3        6.15        4.92        0.96 o
  -8   1   3       21.55       20.43        1.14 o
  -7   1   3        0.20        0.09        0.64 o
  -6   1   3       44.70       48.85        1.53 o
  -5   1   3      121.00      117.17        2.88 o
  -4   1   3      217.15      212.11        4.64 o
  -3   1   3      106.05      105.13        2.16 o
  -2   1   3      322.55      338.40        7.21 o
  -1   1   3      219.80      254.20        3.89 o
   0   1   3      134.60      141.31        2.16 o
   1   1   3      363.15      381.24        6.40 o
   2   1   3      211.25      204.08        3.97 o
   3   1   3      115.55      117.49        2.23 o
   4   1   3       81.00       82.95        1.56 o
   5   1   3       58.70       61.23        1.38 o
   6   1   3       -0.60        0.30        0.51 o
   7   1   3       67.60       62.58        2.13 o
   8   1   3       22.00       22.29        1.52 o
   9   1   3       17.30       18.06        1.72 o
 -10   2   3        8.95        8.07        2.80 o
  -9   2   3        1.55        0.96        0.83 o
  -8   2   3       13.90       14.37        0.96 o
  -7   2   3       13.10       13.87        0.85 o
  -6   2   3       31.95       31.66        0.99 o
  -5   2   3      130.30      124.20        2.53 o
  -4   2   3      422.35      401.18        6.85 o
  -3   2   3       -0.25        0.57        0.57 o
  -2   2   3       77.85       81.65        1.48 o
  -1   2   3      132.45      137.81        2.42 o
   0   2   3      109.00      114.78        2.15 o
   1   2   3      138.95      143.26        2.43 o
   2   2   3      164.80      164.40        3.18 o
   3   2   3        2.65        2.07        0.39 o
   4   2   3        7.00        6.22        0.35 o
   5   2   3       34.65       32.78        1.03 o
   6   2   3        5.85        6.65        0.57 o
   7   2   3       33.50       34.30        1.20 o
   8   2   3        3.55        4.77        1.03 o
   9   2   3       10.00       11.10        2.36 o
  -9   3   3        1.00        1.38        1.77 o
  -8   3   3        3.25        3.83        0.99 o
  -7   3   3        1.05        1.79        0.80 o
  -6   3   3       24.15       27.03        1.03 o
  -5   3   3       49.30       45.99        1.24 o
  -4   3   3        6.35        6.81        0.50 o
  -3   3   3       93.80       96.44        2.02 o
  -2   3   3       17.70       19.03        0.60 o
  -1   3   3       78.30       78.11        1.63 o
   0   3   3      491.95      473.51        8.46 o
   1   3   3      562.55      565.78        9.96 o
   2   3   3       89.70       86.68        1.71 o
   3   3   3      373.60      359.17        6.53 o
   4   3   3      199.35      189.59        3.61 o
   5   3   3       42.20       42.14        1.33 o
   6   3   3       33.65       32.02        1.49 o
   7   3   3       34.20       30.18        1.81 o
   8   3   3       12.10       10.31        1.81 o
   9   3   3       10.95       12.73        3.07 o
  -9   4   3       -2.85        0.41        2.67 o
  -8   4   3        1.80        1.89        1.03 o
  -7   4   3        6.85        6.73        0.88 o
  -6   4   3       71.75       74.93        2.24 o
  -5   4   3      119.55      120.25        3.33 o
  -4   4   3       59.05       57.51        1.52 o
  -3   4   3       32.10       30.54        0.96 o
  -2   4   3       24.90       23.27        0.89 o
  -1   4   3       36.85       32.78        1.03 o
   0   4   3       59.25       57.47        1.45 o
   1   4   3      104.55       97.54        2.09 o
   2   4   3       59.80       56.45        1.42 o
   3   4   3        7.50        7.44        0.64 o
   4   4   3       51.60       47.92        1.27 o
   5   4   3        0.80        2.26        0.77 o
   6   4   3        8.80        8.21        1.20 o
   7   4   3        8.95        7.72        1.49 o
   8   4   3       11.65       13.20        1.66 o
  -8   5   3        6.20        6.95        1.85 o
  -7   5   3        4.15        1.60        2.28 o
  -6   5   3       41.50       44.85        1.87 o
  -5   5   3        2.85        2.44        0.93 o
  -4   5   3       17.40       16.61        0.99 o
  -3   5   3      104.30       97.83        2.23 o
  -2   5   3       62.85       62.24        1.60 o
  -1   5   3       93.45       92.52        2.02 o
   0   5   3       89.85       88.49        2.13 o
   1   5   3       14.80       15.38        1.10 o
   2   5   3        5.20        7.66        1.10 o
   3   5   3        1.25        1.75        0.80 o
   4   5   3        4.15        5.01        0.64 o
   5   5   3       11.55       13.98        1.05 o
   6   5   3        5.10        3.42        1.01 o
   7   5   3        6.80        7.32        1.75 o
   8   5   3        9.20        9.55        1.88 o
  -8   6   3        4.65        5.55        5.78 o
  -7   6   3        1.40        2.29        1.99 o
  -6   6   3       -0.05        1.88        1.35 o
  -5   6   3        1.60        2.12        1.58 o
  -4   6   3       85.75       79.65        2.26 o
  -3   6   3       49.40       52.89        1.71 o
  -2   6   3       72.30       71.58        1.95 o
  -1   6   3       58.75       58.15        1.84 o
   0   6   3       62.85       57.60        2.23 o
   1   6   3       75.85       75.23        2.23 o
   2   6   3      117.60      125.21        2.98 o
   3   6   3       74.65       79.41        2.09 o
   4   6   3       17.35       14.62        1.13 o
   5   6   3       26.70       24.42        1.28 o
   6   6   3        1.85        1.02        1.30 o
   7   6   3        8.50        8.74        2.69 o
  -7   7   3        7.35        2.69        3.41 o
  -6   7   3        2.70        1.81        1.84 o
  -5   7   3        8.70       11.21        1.84 o
  -4   7   3       -0.20        0.59        1.06 o
  -3   7   3       46.65       46.26        1.70 o
  -2   7   3       15.80       16.02        1.28 o
  -1   7   3       28.60       32.02        1.82 o
   0   7   3        1.20        1.12        1.82 o
   1   7   3       14.00       13.70        1.49 o
   2   7   3        1.35        0.19        1.34 o
   3   7   3       64.50       63.40        2.27 o
   4   7   3        7.00        6.95        1.20 o
   5   7   3        9.95       11.28        1.60 o
   6   7   3       14.30       17.07        3.38 o
  -5   8   3        1.55        0.18        3.42 o
  -4   8   3       14.15       15.30        1.87 o
  -3   8   3        0.30        0.28        2.07 o
  -2   8   3       20.95       19.82        2.05 o
  -1   8   3       37.25       36.45        3.13 o
   0   8   3       23.05       24.67        3.11 o
   1   8   3        7.70        4.81        2.09 o
   2   8   3        1.80        3.35        1.78 o
   3   8   3        3.75        2.11        1.63 o
   4   8   3        1.00        3.63        1.77 o
   5   8   3        3.35        1.78        3.66 o
  -3   9   3       15.45       14.35        3.01 o
  -2   9   3        9.20       10.87        2.40 o
  -1   9   3        4.80        3.05        2.70 o
   0   9   3       22.90       25.10        2.90 o
   1   9   3        8.85        7.39        4.88 o
   2   9   3       11.95       12.54        3.86 o
 -10   0   4       -2.00        0.60        3.00 o
  -9   0   4        5.50        3.46        2.30 o
  -8   0   4        6.30        6.92        1.40 o
  -7   0   4       56.70       54.72        2.70 o
  -6   0   4        0.80        0.11        1.43 o
  -5   0   4      273.40      251.85        7.10 o
  -4   0   4        8.40        9.77        0.90 o
  -3   0   4       14.90       15.73        1.00 o
  -2   0   4        1.70        1.01        0.60 o
  -1   0   4      706.50      740.64       18.20 o
   0   0   4      755.20      779.85       14.90 o
   1   0   4       18.40       18.69        0.70 o
   2   0   4      136.40      149.38        4.20 o
   3   0   4       22.70       22.55        0.90 o
   4   0   4        0.50        1.13        0.85 o
   5   0   4       15.80       14.70        0.90 o
   6   0   4      127.70      125.48        4.00 o
   7   0   4       41.40       37.33        2.10 o
   8   0   4        3.30        3.95        1.20 o
   9   0   4       27.90       24.58        3.00 o
 -10   1   4       15.75       12.39        3.64 o
  -9   1   4        1.65        1.25        1.03 o
  -8   1   4        3.60        4.52        0.74 o
  -7   1   4       46.65       43.03        1.74 o
  -6   1   4       34.85       34.84        1.18 o
  -5   1   4       53.95       52.61        1.41 o
  -4   1   4      203.60      191.07        3.82 o
  -3   1   4      128.25      129.39        2.51 o
  -2   1   4      199.65      216.31        4.87 o
  -1   1   4      145.25      153.29        2.64 o
   0   1   4      168.95      177.87        2.87 o
   1   1   4       16.75       16.36        0.46 o
   2   1   4       23.85       25.27        0.71 o
   3   1   4      189.40      188.09        4.22 o
   4   1   4      149.75      142.46        2.73 o
   5   1   4       13.45       15.27        0.57 o
   6   1   4       29.70       28.19        1.22 o
   7   1   4       15.80       17.03        0.92 o
   8   1   4        9.95        7.96        1.10 o
   9   1   4        4.55        1.47        1.70 o
 -10   2   4        2.40        4.12        2.51 o
  -9   2   4        9.90        9.83        1.26 o
  -8   2   4        9.45        8.97        0.96 o
  -7   2   4        4.05        4.23        0.71 o
  -6   2   4       65.15       67.75        1.76 o
  -5   2   4       36.95       38.39        1.03 o
  -4   2   4      250.50      239.13        4.16 o
  -3   2   4      571.15      571.61       11.18 o
  -2   2   4       35.40       31.37        0.71 o
  -1   2   4       17.25       17.90        0.57 o
   0   2   4       92.15       94.60        2.21 o
   1   2   4      614.65      601.20       11.19 o
   2   2   4        8.40        8.40        0.54 o
   3   2   4       96.95       95.48        1.96 o
   4   2   4      112.90      108.14        2.40 o
   5   2   4       11.45       12.56        0.47 o
   6   2   4       10.50       10.57        0.71 o
   7   2   4        5.45        4.65        0.79 o
   8   2   4        3.40        6.50        1.37 o
   9   2   4        2.90        2.53        3.10 o
  -9   3   4        1.20        0.62        2.66 o
  -8   3   4        9.50        8.88        1.13 o
  -7   3   4       24.00       24.95        1.14 o
  -6   3   4      345.80      325.69        6.87 o
  -5   3   4       91.45       97.55        1.92 o
  -4   3   4       14.05       14.36        0.67 o
  -3   3   4       43.15       41.80        1.06 o
  -2   3   4       95.40       98.45        1.77 o
  -1   3   4       26.85       27.18        0.74 o
   0   3   4       42.40       41.65        1.03 o
   1   3   4       92.05       94.30        1.88 o
   2   3   4        3.20        2.28        0.50 o
   3   3   4       11.65       12.80        0.71 o
   4   3   4       17.65       18.00        0.81 o
   5   3   4       31.45       33.98        1.21 o
   6   3   4        8.85       10.35        1.06 o
   7   3   4        6.95        6.53        1.24 o
   8   3   4       19.40       21.81        1.88 o
   9   3   4        5.30        1.62        3.45 o
  -9   4   4        1.40        0.65        2.30 o
  -8   4   4        4.05        4.48        1.27 o
  -7   4   4       19.65       22.73        1.17 o
  -6   4   4        3.20        4.59        1.08 o
  -5   4   4       34.85       36.27        1.41 o
  -4   4   4       47.90       48.19        1.48 o
  -3   4   4       32.20       31.40        1.06 o
  -2   4   4        2.10        2.21        0.49 o
  -1   4   4       58.00       53.83        1.34 o
   0   4   4       33.95       31.15        1.11 o
   1   4   4       38.90       41.13        1.32 o
   2   4   4       30.05       31.81        1.03 o
   3   4   4       18.70       18.37        1.00 o
   4   4   4       27.90       29.79        1.10 o
   5   4   4      127.50      128.20        3.16 o
   6   4   4       24.40       26.00        1.59 o
   7   4   4       10.15       11.40        1.45 o
   8   4   4        3.75        3.61        1.59 o
  -8   5   4       10.15        8.45        2.27 o
  -7   5   4       26.75       28.56        2.20 o
  -6   5   4       28.25       31.54        1.66 o
  -5   5   4       -0.45        0.87        1.26 o
  -4   5   4       74.80       75.80        2.19 o
  -3   5   4        3.00        3.25        0.71 o
  -2   5   4       73.55       72.77        1.84 o
  -1   5   4       22.85       21.70        1.03 o
   0   5   4       31.75       32.93        1.39 o
   1   5   4       53.50       52.82        1.59 o
   2   5   4      215.15      197.42        4.12 o
   3   5   4      169.30      165.17        3.33 o
   4   5   4       49.35       50.99        1.60 o
   5   5   4       14.70       14.29        1.31 o
   6   5   4       13.80       11.83        1.63 o
   7   5   4        2.90        3.87        1.91 o
   8   5   4        9.75        7.15        2.27 o
  -7   6   4        3.80        1.16        2.27 o
  -6   6   4        3.40        4.18        2.07 o
  -5   6   4        4.25        6.01        1.13 o
  -4   6   4       16.20       15.49        1.13 o
  -3   6   4       15.95       16.99        1.14 o
  -2   6   4       86.40       83.83        2.20 o
  -1   6   4       70.30       73.77        2.17 o
   0   6   4       34.15       32.61        1.51 o
   1   6   4       22.95       22.08        1.45 o
   2   6   4       11.05       11.10        1.08 o
   3   6   4        7.25        7.03        0.96 o
   4   6   4       13.95       11.82        1.00 o
   5   6   4       27.45       29.08        1.66 o
   6   6   4       -1.00        1.77        2.90 o
   7   6   4        2.90        6.37        3.70 o
  -6   7   4        1.40        1.12        2.09 o
  -5   7   4        2.70        4.03        1.62 o
  -4   7   4        0.80        1.33        1.17 o
  -3   7   4        5.45        6.30        1.29 o
  -2   7   4       19.30       16.45        1.32 o
  -1   7   4        8.55        8.76        1.28 o
   0   7   4       35.00       36.16        1.82 o
   1   7   4        4.35        3.54        1.44 o
   2   7   4       25.95       25.99        1.57 o
   3   7   4        7.55       11.42        1.20 o
   4   7   4        2.05        2.76        1.03 o
   5   7   4        1.40        3.34        2.47 o
   6   7   4       14.40       16.43        3.74 o
  -5   8   4        3.45        3.35        2.27 o
  -4   8   4        0.45        0.44        1.85 o
  -3   8   4       13.75       16.82        1.90 o
  -2   8   4        1.40        1.42        2.89 o
  -1   8   4        0.60        2.74        2.94 o
   0   8   4       19.70       18.67        2.75 o
   1   8   4       28.70       28.16        3.30 o
   2   8   4        2.15        3.12        2.59 o
   3   8   4        0.70        2.68        3.74 o
   4   8   4       21.45       14.87        4.40 o
  -2   9   4        3.75        2.97        2.65 o
  -1   9   4        9.65        6.94        3.04 o
   0   9   4       12.80        9.72        5.00 o
   1   9   4        2.45        3.63        2.30 o
 -10   0   5        4.10        7.61        3.90 o
  -9   0   5        7.40        6.74        3.40 o
  -8   0   5       17.40       17.54        2.10 o
  -7   0   5        6.90        8.56        1.50 o
  -6   0   5       20.10       21.31        1.90 o
  -5   0   5        6.20        6.62        1.00 o
  -4   0   5       21.40       19.63        1.30 o
  -3   0   5      179.90      190.16        5.30 o
  -2   0   5      191.30      194.10        4.90 o
  -1   0   5        1.30        0.16        0.40 o
   0   0   5      505.50      488.69        9.80 o
   1   0   5     2090.50     2001.39       60.10 o
   2   0   5        0.30        0.03        0.55 o
   3   0   5        2.10        1.36        0.50 o
   4   0   5       84.00       81.31        2.80 o
   5   0   5       48.10       42.90        1.90 o
   6   0   5       28.30       26.36        1.30 o
   7   0   5       48.50       48.80        2.60 o
   8   0   5        0.60        1.02        2.01 o
   9   0   5        3.10        1.44        2.30 o
 -10   1   5        3.10        3.63        2.89 o
  -9   1   5        1.75        3.30        1.48 o
  -8   1   5        7.40        8.89        1.28 o
  -7   1   5       21.60       23.51        1.28 o
  -6   1   5       13.45       12.66        1.04 o
  -5   1   5       12.75       12.61        0.71 o
  -4   1   5       71.75       77.32        1.59 o
  -3   1   5      212.60      205.96        4.74 o
  -2   1   5       43.65       37.52        1.28 o
  -1   1   5       58.95       70.99        1.10 o
   0   1   5      114.45      122.93        2.05 o
   1   1   5       15.65       18.11        0.67 o
   2   1   5        0.50        0.69        0.47 o
   3   1   5      146.50      148.38        2.94 o
   4   1   5      106.45      103.09        2.41 o
   5   1   5       12.20       11.43        0.67 o
   6   1   5      157.35      146.10        3.96 o
   7   1   5       42.30       41.43        1.45 o
   8   1   5        9.70       11.33        1.35 o
   9   1   5        4.70        2.24        1.49 o
  -9   2   5        7.40        8.02        1.36 o
  -8   2   5       39.45       38.11        1.84 o
  -7   2   5       12.85       14.91        0.92 o
  -6   2   5        3.65        3.80        0.64 o
  -5   2   5       32.75       34.76        1.07 o
  -4   2   5       11.35       12.10        0.71 o
  -3   2   5       34.00       36.23        1.07 o
  -2   2   5       30.40       28.56        0.82 o
  -1   2   5      132.60      131.99        2.85 o
   0   2   5       56.60       56.85        1.31 o
   1   2   5       35.75       31.73        0.92 o
   2   2   5       37.05       35.52        1.24 o
   3   2   5        0.50        1.23        0.74 o
   4   2   5        1.50        1.80        0.83 o
   5   2   5       26.35       27.25        0.94 o
   6   2   5      137.05      135.90        3.64 o
   7   2   5       19.50       19.26        1.12 o
   8   2   5       16.45       13.51        2.94 o
   9   2   5        8.30        7.21        2.69 o
  -9   3   5       -1.50        0.06        1.97 o
  -8   3   5        3.30        2.81        1.14 o
  -7   3   5       34.30       37.59        1.45 o
  -6   3   5       76.95       74.43        2.02 o
  -5   3   5        8.10        7.09        0.81 o
  -4   3   5       29.45       26.92        1.06 o
  -3   3   5       22.60       21.35        0.81 o
  -2   3   5       25.55       25.89        0.78 o
  -1   3   5       40.85       40.37        1.10 o
   0   3   5      122.25      122.48        2.44 o
   1   3   5       25.50       25.54        0.81 o
   2   3   5      256.35      245.45        5.04 o
   3   3   5        3.20        2.72        0.61 o
   4   3   5       44.35       43.29        1.35 o
   5   3   5       44.65       43.88        1.56 o
   6   3   5       93.60       88.27        2.90 o
   7   3   5        6.00        6.71        1.56 o
   8   3   5       20.35       22.59        2.26 o
  -9   4   5       12.70       18.14        3.11 o
  -8   4   5       24.75       27.77        2.19 o
  -7   4   5       37.25       35.63        1.86 o
  -6   4   5        6.70        8.01        0.99 o
  -5   4   5       29.00       30.03        1.31 o
  -4   4   5        1.10        1.06        1.10 o
  -3   4   5       32.50       33.16        1.10 o
  -2   4   5       13.80       13.51        0.79 o
  -1   4   5       41.60       40.51        1.03 o
   0   4   5        4.50        4.63        0.49 o
   1   4   5       18.35       20.33        0.96 o
   2   4   5       16.60       17.76        0.86 o
   3   4   5        7.95        6.52        0.87 o
   4   4   5       19.90       20.52        1.03 o
   5   4   5       73.45       70.00        2.28 o
   6   4   5       10.00       10.32        1.01 o
   7   4   5        2.35        2.62        1.49 o
   8   4   5        6.20        6.32        3.45 o
  -8   5   5        1.30        0.84        2.45 o
  -7   5   5       11.05        9.74        1.88 o
  -6   5   5        1.95        2.30        1.31 o
  -5   5   5       20.30       22.26        1.35 o
  -4   5   5       48.05       49.18        1.66 o
  -3   5   5       49.35       48.50        1.63 o
  -2   5   5       28.20       29.31        1.06 o
  -1   5   5       84.05       84.53        1.95 o
   0   5   5       56.65       57.92        1.56 o
   1   5   5       56.05       57.26        1.39 o
   2   5   5       15.45       15.40        0.78 o
   3   5   5       19.70       22.37        1.23 o
   4   5   5       26.40       27.49        1.33 o
   5   5   5        3.90        3.19        1.13 o
   6   5   5       17.30       15.89        1.85 o
   7   5   5       11.15       11.28        1.91 o
  -7   6   5        2.90        2.55        2.07 o
  -6   6   5        1.65        2.26        1.59 o
  -5   6   5        6.00        5.48        1.39 o
  -4   6   5        0.40        2.46        1.18 o
  -3   6   5       95.90       89.09        2.55 o
  -2   6   5       35.90       35.49        1.31 o
  -1   6   5        2.70        3.13        0.81 o
   0   6   5       24.50       23.53        1.37 o
   1   6   5      260.40      253.37        5.62 o
   2   6   5      110.45      123.35        2.77 o
   3   6   5        8.10        7.55        0.68 o
   4   6   5        9.95       11.23        1.33 o
   5   6   5        0.20        1.27        2.07 o
   6   6   5        7.10        7.29        3.34 o
  -6   7   5       -1.60        1.31        1.78 o
  -5   7   5        5.40        5.37        2.16 o
  -4   7   5        8.40        9.80        1.76 o
  -3   7   5        1.85        1.64        1.25 o
  -2   7   5       22.15       21.89        1.45 o
  -1   7   5        5.65        6.64        1.33 o
   0   7   5        1.80        3.79        1.23 o
   1   7   5       11.25       10.20        2.04 o
   2   7   5       12.25       16.83        1.65 o
   3   7   5        0.90        0.46        0.94 o
   4   7   5        5.75        3.66        2.16 o
   5   7   5       17.10       24.38        2.78 o
  -4   8   5       -1.00        3.19        1.88 o
  -3   8   5       12.15       11.85        2.29 o
  -2   8   5       19.95       18.95        1.75 o
  -1   8   5        0.20        0.01        2.12 o
   0   8   5       -1.05        0.79        2.51 o
   1   8   5        4.40        6.26        3.89 o
   2   8   5       -1.50        2.57        4.00 o
   3   8   5        0.45        3.05        4.08 o
   4   8   5        2.85        3.30        3.18 o
  -9   0   6        0.60        1.49        2.79 o
  -8   0   6       26.10       21.34        4.40 o
  -7   0   6       -0.40        0.09        1.64 o
  -6   0   6       57.90       57.44        3.10 o
  -5   0   6        2.30        1.27        1.00 o
  -4   0   6       89.90       84.84        3.30 o
  -3   0   6        3.20        4.27        0.80 o
  -2   0   6      253.70      257.50        6.40 o
  -1   0   6      398.30      372.71       10.40 o
   0   0   6        9.00       10.33        0.50 o
   1   0   6       33.10       35.26        1.20 o
   2   0   6       37.00       39.27        1.40 o
   3   0   6        2.90        2.67        0.70 o
   4   0   6       37.80       37.77        1.60 o
   5   0   6       70.70       69.50        2.70 o
   6   0   6        0.30        0.10        0.77 o
   7   0   6        3.30        2.91        0.80 o
   8   0   6       -0.20        0.05        1.34 o
  -9   1   6        6.00        6.09        1.59 o
  -8   1   6        3.60        4.42        1.55 o
  -7   1   6        2.45        2.85        0.89 o
  -6   1   6       33.85       35.34        1.24 o
  -5   1   6      104.60      102.69        2.93 o
  -4   1   6       14.40       16.27        0.72 o
  -3   1   6       31.25       30.41        1.17 o
  -2   1   6       10.70       11.24        0.60 o
  -1   1   6      198.20      190.88        4.07 o
   0   1   6      238.75      227.76        4.44 o
   1   1   6        4.50        4.71        0.40 o
   2   1   6       19.65       18.04        0.67 o
   3   1   6       26.35       24.33        0.82 o
   4   1   6        0.50        0.19        0.67 o
   5   1   6       16.55       16.29        0.74 o
   6   1   6       38.30       36.76        1.27 o
   7   1   6       14.05       14.66        0.85 o
   8   1   6       15.75       15.84        1.67 o
  -9   2   6        0.20        0.81        1.89 o
  -8   2   6        7.25        8.43        1.25 o
  -7   2   6        8.20        6.05        0.94 o
  -6   2   6       -0.65        0.05        0.94 o
  -5   2   6       61.35       57.80        1.74 o
  -4   2   6       49.15       45.77        1.39 o
  -3   2   6        3.25        3.96        0.50 o
  -2   2   6       80.35       81.78        1.77 o
  -1   2   6       74.75       71.38        1.76 o
   0   2   6      176.40      164.62        3.74 o
   1   2   6       33.30       31.18        0.92 o
   2   2   6      157.05      149.53        3.66 o
   3   2   6      157.00      160.39        4.33 o
   4   2   6       82.00       83.73        2.45 o
   5   2   6       21.70       20.08        1.14 o
   6   2   6       10.65       11.62        1.04 o
   7   2   6        5.40        3.59        1.31 o
   8   2   6        0.30        0.44        1.73 o
  -9   3   6        1.55        3.84        2.11 o
  -8   3   6       17.30       16.29        1.79 o
  -7   3   6       54.45       57.38        2.16 o
  -6   3   6       32.35       29.39        1.41 o
  -5   3   6       13.00       14.63        0.89 o
  -4   3   6       18.05       17.19        0.89 o
  -3   3   6       27.05       25.43        0.89 o
  -2   3   6        2.25        2.98        0.36 o
  -1   3   6       59.45       55.39        1.92 o
   0   3   6       19.50       19.91        0.78 o
   1   3   6      103.65       96.90        2.64 o
   2   3   6      232.05      225.58        5.24 o
   3   3   6       50.50       53.52        1.71 o
   4   3   6       93.35       97.99        2.77 o
   5   3   6        6.40        7.01        1.19 o
   6   3   6        2.10        2.90        1.32 o
   7   3   6       23.50       17.65        2.34 o
   8   3   6        6.50        2.24        2.75 o
  -8   4   6       39.90       36.55        2.72 o
  -7   4   6       16.45       20.66        1.49 o
  -6   4   6       10.40       11.07        1.06 o
  -5   4   6        5.85        6.43        0.82 o
  -4   4   6        0.95        1.28        0.82 o
  -3   4   6        1.00        1.30        0.77 o
  -2   4   6       44.95       45.68        1.38 o
  -1   4   6       51.45       50.97        1.53 o
   0   4   6       38.45       40.06        1.31 o
   1   4   6       73.60       71.07        1.73 o
   2   4   6       68.10       63.09        2.09 o
   3   4   6       23.35       22.57        1.20 o
   4   4   6       75.65       74.28        2.24 o
   5   4   6       45.75       45.38        2.13 o
   6   4   6        6.90        6.14        1.70 o
   7   4   6       -1.10        1.71        1.89 o
  -8   5   6       -2.55        0.02        2.93 o
  -7   5   6        7.10        3.53        1.84 o
  -6   5   6       24.40       18.53        2.16 o
  -5   5   6       40.95       43.17        1.88 o
  -4   5   6        3.65        3.97        0.85 o
  -3   5   6        7.95        9.07        0.86 o
  -2   5   6        4.85        4.67        0.68 o
  -1   5   6       26.40       27.39        1.26 o
   0   5   6        4.45        3.38        0.78 o
   1   5   6       71.40       67.36        2.02 o
   2   5   6       73.10       69.26        2.02 o
   3   5   6       33.35       35.30        1.59 o
   4   5   6        2.25        2.18        1.17 o
   5   5   6       14.90       17.53        1.31 o
   6   5   6       10.85       11.33        1.94 o
   7   5   6       11.20       14.79        2.37 o
  -7   6   6        6.60        5.37        2.19 o
  -6   6   6        0.75        1.87        1.30 o
  -5   6   6        2.10        0.86        1.41 o
  -4   6   6       13.80       13.11        1.36 o
  -3   6   6       70.35       67.89        2.16 o
  -2   6   6       82.40       82.33        2.27 o
  -1   6   6       11.30       12.18        1.00 o
   0   6   6       23.35       20.93        1.15 o
   1   6   6       25.05       29.68        1.41 o
   2   6   6        6.85        6.88        1.10 o
   3   6   6       31.10       28.70        2.05 o
   4   6   6       15.30       19.80        1.80 o
   5   6   6        6.80        8.87        2.74 o
   6   6   6        6.25        3.10        3.79 o
  -6   7   6       -1.55        3.40        2.48 o
  -5   7   6        2.95        4.55        1.98 o
  -4   7   6       42.50       35.14        2.98 o
  -3   7   6       15.75       16.10        1.52 o
  -2   7   6       10.15       10.90        1.29 o
  -1   7   6       65.60       66.99        2.79 o
   0   7   6       35.75       34.99        1.95 o
   1   7   6        9.75       11.12        1.70 o
   2   7   6        4.30        2.36        1.59 o
   3   7   6        1.70        3.13        2.54 o
   4   7   6        6.80        0.59        4.47 o
   5   7   6        7.75        7.66        4.20 o
  -4   8   6        2.90        0.36        2.39 o
  -3   8   6        2.20        2.86        1.73 o
  -2   8   6       22.60       22.30        2.41 o
  -1   8   6        6.90        6.70        3.02 o
   0   8   6       12.80        8.70        4.15 o
   1   8   6       12.05        6.64        4.88 o
   2   8   6       12.40        9.76        4.46 o
   3   8   6        4.70        4.39        3.39 o
  -9   0   7        3.20        3.18        1.90 o
  -8   0   7        6.70        4.31        4.50 o
  -7   0   7        3.30        2.65        1.70 o
  -6   0   7       35.70       33.73        2.50 o
  -5   0   7      173.00      153.99        7.70 o
  -4   0   7       12.50       10.49        1.20 o
  -3   0   7       38.40       40.46        1.50 o
  -2   0   7       75.80       74.24        2.30 o
  -1   0   7      327.80      332.68       11.50 o
   0   0   7      160.10      158.12        5.10 o
   1   0   7       93.70       97.12        2.80 o
   2   0   7        5.00        4.13        0.70 o
   3   0   7      118.00      118.95        3.10 o
   4   0   7        1.70        1.28        0.70 o
   5   0   7        0.80        0.29        1.61 o
   6   0   7       -1.50        0.02        0.90 o
   7   0   7        5.30        5.97        1.70 o
   8   0   7        5.90        5.24        2.20 o
  -9   1   7        9.60       10.29        1.83 o
  -8   1   7        4.10        5.23        1.50 o
  -7   1   7        3.60        2.67        1.19 o
  -6   1   7        2.80        3.29        0.69 o
  -5   1   7       29.25       29.18        1.26 o
  -4   1   7       21.80       23.23        1.10 o
  -3   1   7      130.70      121.56        2.81 o
  -2   1   7       23.95       24.95        0.78 o
  -1   1   7      106.85      112.27        2.35 o
   0   1   7       64.10       67.53        1.38 o
   1   1   7       42.15       42.95        1.01 o
   2   1   7      114.50      115.30        2.28 o
   3   1   7       41.00       44.97        1.10 o
   4   1   7      114.95      108.18        2.47 o
   5   1   7       95.15       90.63        2.29 o
   6   1   7        7.60        8.60        0.67 o
   7   1   7        2.80        4.14        0.99 o
   8   1   7       21.25       21.44        2.02 o
  -9   2   7        6.05        7.19        2.29 o
  -8   2   7        4.90        4.56        1.26 o
  -7   2   7       14.45       14.75        1.17 o
  -6   2   7        4.45        3.51        0.85 o
  -5   2   7       13.75       12.51        0.99 o
  -4   2   7       34.60       34.67        1.17 o
  -3   2   7       35.40       37.21        1.10 o
  -2   2   7       43.75       43.40        1.10 o
  -1   2   7       89.75       88.22        2.04 o
   0   2   7        3.20        3.27        0.36 o
   1   2   7       37.00       39.79        1.13 o
   2   2   7       48.85       49.56        1.35 o
   3   2   7       38.85       41.31        2.36 o
   4   2   7       78.80       79.03        2.55 o
   5   2   7      118.05      109.75        3.80 o
   6   2   7        9.00        9.23        1.14 o
   7   2   7       12.75       14.54        1.49 o
   8   2   7       -1.60        0.25        2.04 o
  -9   3   7       12.60        8.98        2.13 o
  -8   3   7        5.45        6.46        1.42 o
  -7   3   7       13.95       14.50        1.68 o
  -6   3   7        2.00        1.09        0.88 o
  -5   3   7       17.70       16.95        0.99 o
  -4   3   7       18.65       18.20        1.10 o
  -3   3   7       11.90       12.03        1.10 o
  -2   3   7       27.65       30.13        1.11 o
  -1   3   7        5.25        5.74        1.01 o
   0   3   7       22.45       23.52        1.06 o
   1   3   7        2.20        2.04        0.54 o
   2   3   7      108.60      114.80        2.96 o
   3   3   7       99.45       97.79        3.05 o
   4   3   7       14.45       13.67        1.40 o
   5   3   7        7.35        7.65        1.50 o
   6   3   7        0.85        0.97        2.88 o
   7   3   7       11.15        9.74        2.32 o
  -8   4   7        2.60        4.58        1.73 o
  -7   4   7       20.50       16.15        2.14 o
  -6   4   7       22.45       23.18        1.66 o
  -5   4   7       11.85       13.89        0.99 o
  -4   4   7       36.40       39.91        1.56 o
  -3   4   7       32.85       33.60        1.27 o
  -2   4   7       79.25       79.94        2.02 o
  -1   4   7       35.40       32.19        1.59 o
   0   4   7       53.20       53.25        1.52 o
   1   4   7       95.10       90.52        2.44 o
   2   4   7       15.30       18.68        1.21 o
   3   4   7       39.70       42.66        1.83 o
   4   4   7       59.40       56.77        2.60 o
   5   4   7       16.00       14.63        1.56 o
   6   4   7        0.25        1.60        2.39 o
   7   4   7        4.05        4.16        2.21 o
  -7   5   7        5.90        7.29        1.99 o
  -6   5   7       21.85       20.90        2.16 o
  -5   5   7       41.45       41.24        2.23 o
  -4   5   7       12.30       12.66        1.24 o
  -3   5   7        1.55        0.66        0.87 o
  -2   5   7       36.95       37.86        1.31 o
  -1   5   7       39.40       38.72        1.63 o
   0   5   7       79.65       77.44        2.19 o
   1   5   7       11.10       11.27        0.99 o
   2   5   7       -0.25        1.21        0.99 o
   3   5   7        5.90        8.34        1.31 o
   4   5   7       12.65       14.31        1.70 o
   5   5   7       -0.15        2.44        2.98 o
   6   5   7        2.25        1.35        1.95 o
  -6   6   7       10.00        9.14        2.22 o
  -5   6   7       12.60       12.51        2.05 o
  -4   6   7       25.65       25.76        1.94 o
  -3   6   7        0.20        0.34        1.47 o
  -2   6   7       34.60       33.01        1.49 o
  -1   6   7       11.60       14.81        1.29 o
   0   6   7       57.05       58.44        2.16 o
   1   6   7       30.40       29.87        1.59 o
   2   6   7        7.10        6.66        1.01 o
   3   6   7        2.20        3.52        1.66 o
   4   6   7        1.10        0.69        2.24 o
   5   6   7        7.55        3.93        2.90 o
  -5   7   7        9.70        7.05        2.51 o
  -4   7   7        3.30        2.08        2.10 o
  -3   7   7        9.65        6.69        1.94 o
  -2   7   7       14.60       14.66        2.02 o
  -1   7   7       11.00       10.82        1.39 o
   0   7   7       14.40       13.46        1.81 o
   1   7   7        6.35        1.36        3.29 o
   2   7   7       -1.25        0.71        2.08 o
   3   7   7       -0.40        0.53        3.75 o
   4   7   7        5.40        2.25        3.61 o
  -3   8   7        8.20       14.15        4.00 o
  -2   8   7        6.45        3.69        2.68 o
  -1   8   7       23.40       21.48        4.18 o
   0   8   7        9.95       12.78        4.20 o
   1   8   7        2.55        3.02        3.25 o
   2   8   7        2.50        1.01        4.70 o
  -8   0   8        3.40        1.83        1.70 o
  -7   0   8       15.40       15.21        2.40 o
  -6   0   8       15.50       12.54        2.20 o
  -5   0   8        3.80        5.31        1.40 o
  -4   0   8        0.50        0.80        0.71 o
  -3   0   8       18.00       19.01        0.90 o
  -2   0   8      261.20      244.88        7.30 o
  -1   0   8        0.10        1.26        0.89 o
   0   0   8       20.80       20.95        1.50 o
   1   0   8       25.10       26.20        1.30 o
   2   0   8       65.20       67.50        2.50 o
   3   0   8        5.80        5.08        0.70 o
   4   0   8        1.60        1.89        0.80 o
   5   0   8       12.90       14.26        1.10 o
   6   0   8       20.50       20.90        1.70 o
   7   0   8       22.50       20.97        2.60 o
  -9   1   8        9.85        6.12        4.01 o
  -8   1   8        1.30        1.35        1.60 o
  -7   1   8       12.65       11.44        1.57 o
  -6   1   8       23.80       20.43        1.63 o
  -5   1   8        7.95        9.68        1.17 o
  -4   1   8       76.10       70.66        2.55 o
  -3   1   8        2.00        2.34        0.57 o
  -2   1   8       12.60       11.69        0.56 o
  -1   1   8       27.10       29.18        0.96 o
   0   1   8       41.85       40.66        1.14 o
   1   1   8        9.30        8.72        0.65 o
   2   1   8       14.10       14.68        0.60 o
   3   1   8        2.10        3.59        0.47 o
   4   1   8       17.20       18.08        0.76 o
   5   1   8        5.60        5.48        0.59 o
   6   1   8        7.10        7.78        0.88 o
   7   1   8       11.40       13.46        1.59 o
  -8   2   8       13.00        9.83        2.16 o
  -7   2   8       -0.70        0.66        1.69 o
  -6   2   8       18.55       20.18        1.35 o
  -5   2   8        5.70        5.67        0.86 o
  -4   2   8       34.35       31.62        1.21 o
  -3   2   8       26.85       27.27        0.92 o
  -2   2   8       16.55       15.69        0.92 o
  -1   2   8       30.45       31.32        0.92 o
   0   2   8       45.30       44.97        1.10 o
   1   2   8       12.15        9.06        0.89 o
   2   2   8       27.45       28.68        0.85 o
   3   2   8        7.90        7.82        0.75 o
   4   2   8        1.90        2.27        0.67 o
   5   2   8       14.30       15.65        1.03 o
   6   2   8        5.55        6.18        0.92 o
   7   2   8        3.00        0.14        1.64 o
  -8   3   8        0.65        0.38        1.80 o
  -7   3   8        4.70        4.00        1.80 o
  -6   3   8        0.50        0.46        1.61 o
  -5   3   8        3.80        3.01        0.93 o
  -4   3   8        0.95        1.76        1.04 o
  -3   3   8        7.65        6.59        0.82 o
  -2   3   8        7.50        7.17        0.86 o
  -1   3   8       32.75       29.91        1.44 o
   0   3   8      168.80      157.65        4.00 o
   1   3   8      208.85      204.24        5.31 o
   2   3   8      164.05      161.63        5.63 o
   3   3   8       65.30       72.29        2.55 o
   4   3   8        6.30        6.38        1.55 o
   5   3   8       15.80       16.72        1.63 o
   6   3   8        3.45        4.71        1.59 o
   7   3   8        2.40        2.40        3.17 o
  -8   4   8        2.80        5.95        2.31 o
  -7   4   8       -0.70        0.60        1.56 o
  -6   4   8        4.55        4.46        1.45 o
  -5   4   8        3.00        3.19        0.89 o
  -4   4   8        6.85        5.64        1.14 o
  -3   4   8       20.15       20.90        1.39 o
  -2   4   8       71.10       69.72        2.63 o
  -1   4   8        8.30        7.44        1.35 o
   0   4   8       13.25       15.80        1.06 o
   1   4   8       13.65       14.47        0.82 o
   2   4   8        6.10        5.97        1.36 o
   3   4   8        6.05        6.68        1.14 o
   4   4   8        6.60        4.27        1.27 o
   5   4   8       10.20       10.87        1.91 o
   6   4   8        1.10        2.59        2.36 o
  -7   5   8        1.95        2.40        2.19 o
  -6   5   8        6.00        8.21        1.70 o
  -5   5   8        6.90        7.49        1.31 o
  -4   5   8        1.65        0.85        1.29 o
  -3   5   8       15.65       15.99        1.68 o
  -2   5   8       10.70       13.98        1.15 o
  -1   5   8        3.55        5.78        1.29 o
   0   5   8        2.75        4.20        0.78 o
   1   5   8       11.65       10.31        0.99 o
   2   5   8       22.35       20.93        1.69 o
   3   5   8        5.25        4.26        1.45 o
   4   5   8        8.65        9.08        2.27 o
   5   5   8        2.35        1.24        2.37 o
   6   5   8        8.10        9.43        3.64 o
  -6   6   8       -2.05        0.19        2.16 o
  -5   6   8        5.05        4.04        2.09 o
  -4   6   8        9.20        9.95        1.70 o
  -3   6   8       13.25       15.10        1.48 o
  -2   6   8        0.40        1.20        1.84 o
  -1   6   8        4.95        4.53        1.37 o
   0   6   8        9.40        9.16        1.21 o
   1   6   8        3.90        4.56        1.20 o
   2   6   8       14.15       18.89        2.86 o
   3   6   8       11.40        7.99        4.00 o
   4   6   8       21.70       20.39        3.64 o
   5   6   8       17.30       23.04        6.30 o
  -4   7   8        1.90        2.83        4.03 o
  -3   7   8        5.95        4.14        2.82 o
  -2   7   8       17.15       18.53        3.08 o
  -1   7   8       13.25       14.42        3.20 o
   0   7   8       13.30       15.48        2.69 o
   1   7   8       -1.45        4.02        6.80 o
   2   7   8       13.35        8.44        3.64 o
   3   7   8       -0.20        2.19        4.60 o
  -8   0   9       -0.30        0.14        6.68 o
  -7   0   9       11.30        9.03        1.50 o
  -6   0   9       21.30       21.69        1.80 o
  -5   0   9        4.40        3.85        0.70 o
  -4   0   9       65.40       63.18        2.30 o
  -3   0   9        1.90        1.49        0.80 o
  -2   0   9        0.20        0.01        0.63 o
  -1   0   9       52.60       44.79        2.10 o
   0   0   9      177.50      162.56        7.20 o
   1   0   9        1.70        4.08        0.90 o
   2   0   9      203.30      188.39        6.80 o
   3   0   9       22.30       21.74        1.20 o
   4   0   9       20.40       19.37        1.20 o
   5   0   9       18.00       19.98        1.40 o
   6   0   9       25.30       19.84        2.10 o
   7   0   9        4.90        9.11        2.10 o
  -8   1   9        1.60        0.21        4.00 o
  -7   1   9        0.80        1.97        2.18 o
  -6   1   9        4.20        4.69        1.24 o
  -5   1   9        9.10       11.34        1.00 o
  -4   1   9       27.60       25.65        1.32 o
  -3   1   9        1.65        0.98        0.53 o
  -2   1   9       12.05       13.74        0.79 o
  -1   1   9       31.20       33.69        1.20 o
   0   1   9       64.55       66.55        2.62 o
   1   1   9       43.95       41.02        1.42 o
   2   1   9       14.75       16.37        0.74 o
   3   1   9      150.40      146.48        3.36 o
   4   1   9       43.50       40.26        1.24 o
   5   1   9        0.10        0.14        0.45 o
   6   1   9       15.35       16.47        1.27 o
   7   1   9       14.20       13.73        2.29 o
  -8   2   9        7.55        2.95        2.23 o
  -7   2   9       -0.90        1.47        2.06 o
  -6   2   9        2.25        1.56        1.25 o
  -5   2   9       30.05       29.92        1.38 o
  -4   2   9       24.65       25.56        1.03 o
  -3   2   9       41.15       41.86        1.23 o
  -2   2   9       76.45       70.92        2.09 o
  -1   2   9       15.35       18.43        0.75 o
   0   2   9       48.15       45.32        1.27 o
   1   2   9       41.05       40.02        1.61 o
   2   2   9       39.35       36.10        0.96 o
   3   2   9        1.00        0.45        0.27 o
   4   2   9        3.35        4.78        0.74 o
   5   2   9        3.35        4.78        0.82 o
   6   2   9        2.55        2.25        1.44 o
   7   2   9        0.95        1.72        2.33 o
  -8   3   9        1.10        0.85        2.64 o
  -7   3   9        1.45        0.81        1.59 o
  -6   3   9        8.10        8.50        1.50 o
  -5   3   9       53.40       50.84        2.23 o
  -4   3   9        5.45        6.99        1.00 o
  -3   3   9       18.75       19.26        1.27 o
  -2   3   9        3.95        5.28        0.76 o
  -1   3   9       24.05       23.03        1.26 o
   0   3   9       14.35       15.26        0.96 o
   1   3   9       52.70       55.51        2.09 o
   2   3   9       11.15       10.41        1.28 o
   3   3   9        9.95        9.45        1.23 o
   4   3   9        8.70        9.49        1.20 o
   5   3   9        0.55        2.34        1.74 o
   6   3   9        0.60        1.87        2.52 o
  -7   4   9        3.35        4.41        2.58 o
  -6   4   9        3.65        3.13        2.27 o
  -5   4   9       12.15       10.42        1.74 o
  -4   4   9        2.15        2.66        1.16 o
  -3   4   9       50.15       49.96        1.95 o
  -2   4   9       35.30       38.76        1.87 o
  -1   4   9       61.40       64.87        2.27 o
   0   4   9       74.00       73.23        2.50 o
   1   4   9       10.30       11.10        1.23 o
   2   4   9       18.60       18.75        1.28 o
   3   4   9        1.15        0.14        2.20 o
   4   4   9        1.25        3.45        2.58 o
   5   4   9        1.00        3.27        2.35 o
   6   4   9        3.70        5.16        2.30 o
  -6   5   9       12.85       13.89        2.34 o
  -5   5   9       16.45       12.69        2.41 o
  -4   5   9        1.30        2.72        1.51 o
  -3   5   9        9.25        8.23        1.74 o
  -2   5   9        9.10        9.45        1.70 o
  -1   5   9       12.25       12.81        1.59 o
   0   5   9       17.05       16.22        1.50 o
   1   5   9        4.80        6.78        1.08 o
   2   5   9       22.15       17.75        2.38 o
   3   5   9       41.75       37.79        3.53 o
   4   5   9        2.95        3.43        3.55 o
   5   5   9        3.85        4.51        3.65 o
  -5   6   9        3.40        4.38        3.42 o
  -4   6   9        5.20        5.10        2.53 o
  -3   6   9        9.25        6.35        2.59 o
  -2   6   9        1.90        5.41        3.11 o
  -1   6   9        1.35        5.84        2.52 o
   0   6   9        3.40        0.50        2.04 o
   1   6   9       -1.85        0.28        2.49 o
   2   6   9        3.80        7.81        2.47 o
   3   6   9        4.65        1.40        2.70 o
   4   6   9        1.50        3.07        6.30 o
  -3   7   9        3.80       12.43        4.68 o
  -2   7   9        6.55        5.90        2.88 o
  -1   7   9        6.80        1.52        4.88 o
   0   7   9        0.60        0.65        5.80 o
   1   7   9        5.45        1.53        3.72 o
   2   7   9       12.60        3.76        5.80 o
  -8   0  10        5.90       10.49        4.50 o
  -7   0  10        1.00        4.33       10.60 o
  -6   0  10        4.40        0.40        2.50 o
  -5   0  10        2.10        3.27        1.40 o
  -4   0  10       10.00        7.66        1.50 o
  -3   0  10       -0.10        0.07        0.63 o
  -2   0  10       29.20       27.43        1.50 o
  -1   0  10       63.00       61.46        4.20 o
   0   0  10       34.70       35.09        3.20 o
   1   0  10       37.20       39.16        2.80 o
   2   0  10        3.10        1.22        0.80 o
   3   0  10       -0.70        0.21        1.17 o
   4   0  10        0.10        0.95        0.63 o
   5   0  10        0.60        2.64        1.70 o
   6   0  10       11.80       10.59        2.20 o
  -8   1  10        1.90        0.08        4.30 o
  -7   1  10        0.55        0.13        3.54 o
  -6   1  10        9.85       10.41        1.55 o
  -5   1  10       15.25       14.47        1.21 o
  -4   1  10       25.20       24.20        1.24 o
  -3   1  10       47.85       46.51        1.31 o
  -2   1  10       21.80       23.33        1.03 o
  -1   1  10        5.75        5.01        0.71 o
   0   1  10       14.90       18.17        1.30 o
   1   1  10        4.40        5.95        0.78 o
   2   1  10       -0.15        0.04        0.77 o
   3   1  10        0.60        0.16        0.92 o
   4   1  10        2.00        1.55        0.85 o
   5   1  10        0.85        1.40        1.10 o
   6   1  10        5.30        3.86        2.05 o
  -7   2  10       15.30       15.75        2.26 o
  -6   2  10        2.35        5.00        1.35 o
  -5   2  10       11.05       12.15        1.04 o
  -4   2  10       13.15       12.70        0.78 o
  -3   2  10        3.30        3.54        0.71 o
  -2   2  10       18.45       17.17        1.03 o
  -1   2  10       23.40       25.34        1.06 o
   0   2  10        6.90        6.41        0.64 o
   1   2  10       13.00       14.66        1.05 o
   2   2  10        5.80        5.71        1.10 o
   3   2  10        0.25        1.39        0.52 o
   4   2  10        1.05        1.80        0.87 o
   5   2  10        3.05        2.80        1.28 o
   6   2  10        1.15        2.43        3.04 o
  -7   3  10        0.95        0.41        3.73 o
  -6   3  10        1.15        0.78        1.05 o
  -5   3  10        5.00        4.12        1.26 o
  -4   3  10        8.55        8.64        1.01 o
  -3   3  10       10.00       12.68        1.10 o
  -2   3  10       22.15       22.03        1.43 o
  -1   3  10       28.25       27.33        1.61 o
   0   3  10       10.45       11.99        1.08 o
   1   3  10        5.35        7.02        1.17 o
   2   3  10        2.85        3.11        1.21 o
   3   3  10       18.15       16.25        1.68 o
   4   3  10        2.90        7.00        1.38 o
   5   3  10        0.45        2.25        1.58 o
  -6   4  10        6.00        5.36        3.65 o
  -5   4  10        1.50        1.60        0.90 o
  -4   4  10        2.30        2.72        1.14 o
  -3   4  10       18.90       20.11        2.22 o
  -2   4  10        7.35        7.80        1.56 o
  -1   4  10        1.45        1.34        1.15 o
   0   4  10        0.80        2.87        1.20 o
   1   4  10       16.95       15.57        1.48 o
   2   4  10        7.05        5.54        1.50 o
   3   4  10       -0.25        0.47        4.28 o
   4   4  10       -2.50        0.54        2.15 o
   5   4  10        1.90        0.98        1.84 o
  -5   5  10        2.75        2.85        3.76 o
  -4   5  10       24.65       23.80        3.51 o
  -3   5  10       13.30       12.16        2.16 o
  -2   5  10        5.65        6.99        1.84 o
  -1   5  10       -1.20        0.42        2.03 o
   0   5  10        3.10        5.07        1.46 o
   1   5  10       10.05        8.36        1.84 o
   2   5  10        6.90        7.86        2.21 o
   3   5  10        2.95        3.11        2.99 o
   4   5  10        2.50        1.56        3.52 o
  -4   6  10        2.55        3.16        4.94 o
  -3   6  10        7.00        6.83        3.55 o
  -2   6  10       14.60       13.57        2.80 o
  -1   6  10        3.95        3.36        2.90 o
   0   6  10        4.60        4.30        3.63 o
   1   6  10        7.95        9.39        3.22 o
   2   6  10       14.15       11.42        4.35 o
  -7   0  11        7.10        0.27        5.70 o
  -6   0  11        8.80        3.49        2.40 o
  -5   0  11        0.90        0.15        3.23 o
  -4   0  11        7.80        8.76        1.50 o
  -3   0  11        9.60        9.91        1.30 o
  -2   0  11        1.30        1.81        1.30 o
  -1   0  11        4.50        4.91        2.50 o
   0   0  11        3.60        8.77        1.80 o
   1   0  11       77.70       72.19        4.10 o
   2   0  11        2.00        1.62        0.90 o
   3   0  11       27.00       24.89        1.50 o
   4   0  11        7.90       10.22        1.50 o
   5   0  11       11.90       13.80        3.00 o
  -7   1  11        7.15        8.42        2.49 o
  -6   1  11        7.30        5.88        1.53 o
  -5   1  11       10.95        9.90        0.99 o
  -4   1  11        9.05        8.77        0.78 o
  -3   1  11        6.20        6.17        1.03 o
  -2   1  11       50.25       49.88        2.06 o
  -1   1  11       52.40       49.31        2.19 o
   0   1  11        5.40        4.44        0.88 o
   1   1  11       14.55       13.71        1.48 o
   2   1  11       24.80       26.99        1.24 o
   3   1  11        6.90        6.84        0.81 o
   4   1  11        0.70        1.30        2.11 o
   5   1  11        7.25        7.74        1.66 o
  -7   2  11        3.45        0.60        2.80 o
  -6   2  11       17.25       13.15        2.28 o
  -5   2  11        9.80       10.94        1.10 o
  -4   2  11       10.05       11.51        1.10 o
  -3   2  11        3.15        4.63        0.99 o
  -2   2  11        7.65        9.22        0.92 o
  -1   2  11       10.10       10.40        0.88 o
   0   2  11        7.95        6.43        0.58 o
   1   2  11       13.60       12.41        1.22 o
   2   2  11       11.20       12.15        1.57 o
   3   2  11        5.10        6.75        1.60 o
   4   2  11        0.55        0.22        1.73 o
   5   2  11        1.20        0.95        3.18 o
  -6   3  11        5.60        4.52        2.69 o
  -5   3  11        0.90        0.59        3.32 o
  -4   3  11       10.15        8.95        1.72 o
  -3   3  11       -0.30        0.04        2.12 o
  -2   3  11        4.15        5.74        1.46 o
  -1   3  11        2.25        1.51        1.83 o
   0   3  11        2.35        2.50        0.96 o
   1   3  11        3.50        1.01        1.45 o
   2   3  11       11.60       11.78        1.81 o
   3   3  11        1.55        6.05        1.67 o
   4   3  11        0.80        0.67        1.35 o
  -5   4  11        0.55        1.84        3.64 o
  -4   4  11       12.95       10.96        2.02 o
  -3   4  11        1.85        4.78        2.51 o
  -2   4  11        6.65        4.50        1.95 o
  -1   4  11        4.00        1.97        1.52 o
   0   4  11        6.15        6.48        1.56 o
   1   4  11       16.75       15.45        1.95 o
   2   4  11        9.95        8.41        1.54 o
   3   4  11        8.75        7.52        2.05 o
   4   4  11        2.00        4.58        2.26 o
  -4   5  11        2.60        4.58        3.71 o
  -3   5  11        4.15        6.46        2.96 o
  -2   5  11        3.15        5.90        2.09 o
  -1   5  11        7.65       11.09        2.12 o
   0   5  11       -1.10        5.00        3.55 o
   1   5  11        1.10        3.61        2.64 o
   2   5  11        3.25        2.86        2.59 o
  -2   6  11       -2.50        3.21        5.00 o
  -1   6  11        2.15        2.16        3.44 o
   0   6  11       -2.50        0.20        3.33 o
  -6   0  12       11.70       10.02        5.10 o
  -5   0  12       29.10       26.50        3.40 o
  -4   0  12       35.80       32.67        3.00 o
  -3   0  12       20.30       20.13        1.20 o
  -2   0  12        2.60        3.24        1.70 o
  -1   0  12       -0.40        0.01        1.77 o
   0   0  12       -0.10        0.62        1.20 o
   1   0  12        3.70        1.13        1.50 o
   2   0  12       -0.10        0.84        0.63 o
   3   0  12        6.90        3.90        1.80 o
   4   0  12        3.00        2.29        3.10 o
  -6   1  12        1.30        0.36        3.12 o
  -5   1  12        8.15        8.64        2.02 o
  -4   1  12        6.20        7.07        1.42 o
  -3   1  12        3.00        1.29        1.11 o
  -2   1  12       16.90       16.84        1.45 o
  -1   1  12       24.40       22.97        1.56 o
   0   1  12        3.60        2.12        1.51 o
   1   1  12        5.60        5.15        1.06 o
   2   1  12        6.25        5.46        1.25 o
   3   1  12        3.05        3.32        1.35 o
   4   1  12        1.45        0.92        2.23 o
  -6   2  12        6.30        5.87        3.65 o
  -5   2  12       12.05       10.54        3.38 o
  -4   2  12        0.90        0.80        2.56 o
  -3   2  12        2.25        4.88        1.90 o
  -2   2  12        4.60        6.28        1.64 o
  -1   2  12        6.25        5.93        1.22 o
   0   2  12       12.65       12.72        1.77 o
   1   2  12        8.75        7.00        2.15 o
   2   2  12        7.85        6.01        1.75 o
   3   2  12       -0.75        1.14        1.45 o
   4   2  12       13.15       10.52        1.78 o
  -5   3  12        5.80        0.03        3.05 o
  -4   3  12       -0.05        0.72        2.22 o
  -3   3  12        5.25        5.14        2.02 o
  -2   3  12        4.00        3.76        1.63 o
  -1   3  12       12.75       12.73        1.86 o
   0   3  12       16.30       12.39        3.11 o
   1   3  12        7.25        8.02        2.02 o
   2   3  12       -3.30        0.11        1.53 o
   3   3  12        2.35        4.29        2.37 o
  -4   4  12        0.35        3.38        3.20 o
  -3   4  12       -0.65        0.59        2.19 o
  -2   4  12        1.90        1.71        1.81 o
  -1   4  12        5.90        3.86        2.06 o
   0   4  12       13.30        8.51        3.40 o
   1   4  12        0.95        4.43        3.42 o
   2   4  12        1.80        0.70        2.37 o
  -2   5  12        4.55        3.18        4.01 o
  -1   5  12        4.85        5.78        3.65 o
   0   5  12        4.65        3.42        4.06 o
  -5   0  13        3.80        0.36        3.50 o
  -4   0  13       -0.60        2.17        5.58 o
  -3   0  13       18.40        8.03        5.20 o
  -2   0  13       -0.20        0.58        2.15 o
  -1   0  13       -0.20        2.10        1.97 o
   0   0  13        0.00        0.30        0.01 o
   1   0  13       -0.60        1.75        2.79 o
   2   0  13        1.40        2.55        3.00 o
   3   0  13        1.90        2.89        2.40 o
  -5   1  13        2.65        3.49        3.08 o
  -4   1  13        1.35        0.04        2.85 o
  -3   1  13        3.85        2.44        2.38 o
  -2   1  13        4.70        2.06        2.62 o
  -1   1  13        8.65        5.76        2.34 o
   0   1  13        7.45        8.59        2.24 o
   1   1  13       -1.00        0.61        1.99 o
   2   1  13        4.80        0.62        1.80 o
   3   1  13       -0.30        0.56        1.98 o
  -4   2  13       13.55       13.15        2.90 o
  -3   2  13       35.10       29.63        2.98 o
  -2   2  13        9.30       10.36        1.98 o
  -1   2  13        4.75        2.63        2.02 o
   0   2  13        0.10        0.01        4.81 o
   1   2  13        3.85        0.75        2.68 o
   2   2  13       -3.70        0.22        2.20 o
  -3   3  13        8.75        6.85        3.08 o
  -2   3  13        1.35        2.25        1.95 o
  -1   3  13        3.00        1.84        2.57 o
   0   3  13        6.25        4.51        3.72 o
   1   3  13        9.65        8.80        2.58 o
  -3   0  14        8.60        1.45        5.50 o
  -2   0  14       -1.70        1.42        3.90 o
  -1   0  14        7.70        0.61        4.40 o
   0   0  14        0.70        0.18        4.69 o
  -2   1  14       -2.20        0.19        1.79 o
  -1   1  14        4.50        3.49        2.62 o
   0   1  14        9.05        6.94        2.70 o
